# Supplementary material for: SOLA: dissecting dose-response patterns in multi-omics data using a semi-supervised workflow
Source: Front Genet. 2024 Dec 2;15:1508521. doi: 10.3389/fgene.2024.1508521 (PMC11647027; doi:10.3389/fgene.2024.1508521)
Supplement: Supplementary file 1 [file DataSheet1.zip]

Archive with 10 entries (9 files):
- Supporting information/
- Supporting information/Fisher-Exact_Module_vs_Module.csv
- Supporting information/Functional_enrichment_4d.html
- Supporting information/Functional_enrichment_8d.html
- Supporting information/OrthoFinder-4daysTF-summary.csv
- Supporting information/OrthoFinder-8daysTF-summary.csv
- Supporting information/Paintomics-low-8d.txt
- Supporting information/Paintomics_pathways_high-8d.txt
- Supporting information/Paintomics_pathways_linear-8d.txt
- Supporting information/Supplementary Materials.pdf
