# Supplementary material for: SOLA: dissecting dose-response patterns in multi-omics data using a semi-supervised workflow
Source: Front Genet. 2024 Dec 2;15:1508521. doi: 10.3389/fgene.2024.1508521 (PMC11647027; doi:10.3389/fgene.2024.1508521)
Supplement: Supplementary file 1 [file DataSheet1.zip › Supporting information/Fisher-Exact_Module_vs_Module.csv]

	DaysColour4	DaysColour8	OverlapPVal	OverlapIntersectionSize	PointSize	ScaledIntersection
1	black	black	3.47247921295568e-28	66	4	5
40	black	blue	0.9997823760572	9	1	2
79	black	brown	0.999997943992452	5	1	2
118	black	cyan	0.99077401520346	1	1	2
157	black	darkgreen	1	0	1	1
196	black	darkgrey	1	0	1	1
235	black	darkmagenta	1	0	1	1
274	black	darkolivegreen	1	0	1	1
313	black	darkorange	1	0	1	1
352	black	darkred	1	0	1	1
391	black	darkturquoise	1	0	1	1
430	black	green	0.999388635947945	7	1	2
469	black	greenyellow	0.998062811095381	1	1	2
508	black	grey	0.999842908466502	145	1	5
547	black	grey60	0.107533206851725	5	1	2
586	black	lightcyan	0.969811944976123	1	1	2
625	black	lightgreen	0.85228465171307	1	1	2
664	black	lightyellow	1	0	1	1
703	black	magenta	0.710863821905777	7	1	2
742	black	midnightblue	0.98847478933834	1	1	2
781	black	orange	1	0	1	1
820	black	paleturquoise	0.723712294282915	1	1	2
859	black	pink	0.808309670769547	7	1	2
898	black	purple	1	0	1	1
937	black	red	0.999757631894116	6	1	2
976	black	royalblue	1	0	1	1
1015	black	saddlebrown	1	0	1	1
1054	black	salmon	4.72527359509439e-07	20	3	2
1093	black	sienna3	1	0	1	1
1132	black	skyblue	0.400052779064247	2	1	2
1171	black	steelblue	0.743321549805835	1	1	2
1210	black	tan	0.997666568983135	1	1	2
1249	black	turquoise	1.53344860272149e-20	121	4	5
1288	black	violet	1	0	1	1
1327	black	white	0.412767179629923	2	1	2
1366	black	yellow	0.344099293792343	23	1	3
1405	black	yellowgreen	0.691461301472715	1	1	2
2	blue	black	0.831831732440893	18	1	2
41	blue	blue	3.17857550567996e-13	85	4	5
80	blue	brown	0.987531397473754	24	1	3
119	blue	cyan	0.999569674797207	1	1	2
158	blue	darkgreen	1	0	1	1
197	blue	darkgrey	0.906635018740247	1	1	2
236	blue	darkmagenta	0.865463218989995	1	1	2
275	blue	darkolivegreen	0.880885558232117	1	1	2
314	blue	darkorange	0.906635018740247	1	1	2
353	blue	darkred	0.942652512451072	1	1	2
392	blue	darkturquoise	1	0	1	1
431	blue	green	1.06268928787149e-86	170	4	5
470	blue	greenyellow	1	0	1	1
509	blue	grey	0.999999646695479	233	1	5
548	blue	grey60	1	0	1	1
587	blue	lightcyan	0.924317614409985	3	1	2
626	blue	lightgreen	0.957718815980631	1	1	2
665	blue	lightyellow	1	0	1	1
704	blue	magenta	1	0	1	1
743	blue	midnightblue	1	0	1	1
782	blue	orange	1	0	1	1
821	blue	paleturquoise	1	0	1	1
860	blue	pink	0.999971810776021	3	1	2
899	blue	purple	0.999977514074099	1	1	2
938	blue	red	0.999608976045122	14	1	2
977	blue	royalblue	1	0	1	1
1016	blue	saddlebrown	0.900772393846166	1	1	2
1055	blue	salmon	0.998958025754412	2	1	2
1094	blue	sienna3	1	0	1	1
1133	blue	skyblue	1	0	1	1
1172	blue	steelblue	0.894542190033435	1	1	2
1211	blue	tan	0.997112624989722	3	1	2
1250	blue	turquoise	6.74407581910306e-07	127	3	5
1289	blue	violet	1	0	1	1
1328	blue	white	0.906635018740247	1	1	2
1367	blue	yellow	0.999435686888291	18	1	2
1406	blue	yellowgreen	1	0	1	1
3	brown	black	0.967623824118318	11	1	2
42	brown	blue	0.994733119040272	18	1	2
81	brown	brown	0.425019373801882	30	1	3
120	brown	cyan	0.99798895894773	1	1	2
159	brown	darkgreen	1	0	1	1
198	brown	darkgrey	0.281978435755464	3	1	2
237	brown	darkmagenta	1	0	1	1
276	brown	darkolivegreen	1	0	1	1
315	brown	darkorange	1	0	1	1
354	brown	darkred	1	0	1	1
393	brown	darkturquoise	0.0395713636120016	5	2	2
432	brown	green	0.83490423277547	20	1	2
471	brown	greenyellow	3.5341388589193e-69	86	4	5
510	brown	grey	0.540831787275712	237	1	5
549	brown	grey60	1	0	1	1
588	brown	lightcyan	0.164617221120054	7	1	2
627	brown	lightgreen	0.920673183368893	1	1	2
666	brown	lightyellow	0.912533817664184	1	1	2
705	brown	magenta	1.27499379572969e-10	36	3	3
744	brown	midnightblue	0.99729928785349	1	1	2
783	brown	orange	1	0	1	1
822	brown	paleturquoise	0.499996461670278	2	1	2
861	brown	pink	0.958388753942552	7	1	2
900	brown	purple	0.990782141321826	3	1	2
939	brown	red	0.907989461191817	18	1	2
978	brown	royalblue	1	0	1	1
1017	brown	saddlebrown	1	0	1	1
1056	brown	salmon	0.289445562154631	9	1	2
1095	brown	sienna3	1	0	1	1
1134	brown	skyblue	0.842888032372654	1	1	2
1173	brown	steelblue	0.835033804711644	1	1	2
1212	brown	tan	0.999674707475178	1	1	2
1251	brown	turquoise	0.999354427801051	45	1	4
1290	brown	violet	1	0	1	1
1329	brown	white	0.850368932941912	1	1	2
1368	brown	yellow	0.487644967272545	28	1	3
1407	brown	yellowgreen	1	0	1	1
4	cyan	black	4.53968190117894e-08	25	3	3
43	cyan	blue	0.99966559385205	3	1	2
82	cyan	brown	0.997558250898793	4	1	2
121	cyan	cyan	1	0	1	1
160	cyan	darkgreen	0.549295229256317	1	1	2
199	cyan	darkgrey	0.00645315306452611	4	2	2
238	cyan	darkmagenta	1	0	1	1
277	cyan	darkolivegreen	0.493456893908894	1	1	2
316	cyan	darkorange	1	0	1	1
355	cyan	darkred	1	0	1	1
394	cyan	darkturquoise	1	0	1	1
433	cyan	green	0.999509937867653	2	1	2
472	cyan	greenyellow	0.963217074829334	1	1	2
511	cyan	grey	0.851368693069267	89	1	5
550	cyan	grey60	6.27846662655583e-10	13	3	2
589	cyan	lightcyan	0.842883780984261	1	1	2
628	cyan	lightgreen	1	0	1	1
667	cyan	lightyellow	1	0	1	1
706	cyan	magenta	0.813480834751144	3	1	2
745	cyan	midnightblue	0.000111102499476314	10	2	2
784	cyan	orange	1	0	1	1
823	cyan	paleturquoise	1	0	1	1
862	cyan	pink	0.717788832822513	4	1	2
901	cyan	purple	1	0	1	1
940	cyan	red	0.919490758843763	6	1	2
979	cyan	royalblue	1	0	1	1
1018	cyan	saddlebrown	0.522187536115242	1	1	2
1057	cyan	salmon	0.330415118738168	4	1	2
1096	cyan	sienna3	0.473353963064981	1	1	2
1135	cyan	skyblue	1	0	1	1
1174	cyan	steelblue	1	0	1	1
1213	cyan	tan	0.959413910338129	1	1	2
1252	cyan	turquoise	0.074743829113444	35	1	3
1291	cyan	violet	1	0	1	1
1330	cyan	white	1	0	1	1
1369	cyan	yellow	0.0303787844549355	18	2	2
1408	cyan	yellowgreen	1	0	1	1
5	darkgreen	black	0.969887837741482	1	1	2
44	darkgreen	blue	0.98293017908	2	1	2
83	darkgreen	brown	0.924003778915738	3	1	2
122	darkgreen	cyan	0.695783008750746	1	1	2
161	darkgreen	darkgreen	1	0	1	1
200	darkgreen	darkgrey	0.0506027768980648	2	1	2
239	darkgreen	darkmagenta	1	0	1	1
278	darkgreen	darkolivegreen	1	0	1	1
317	darkgreen	darkorange	1	0	1	1
356	darkgreen	darkred	1	0	1	1
395	darkgreen	darkturquoise	1	0	1	1
434	darkgreen	green	1	0	1	1
473	darkgreen	greenyellow	0.000983236415056026	7	2	2
512	darkgreen	grey	0.998367414316443	32	1	3
551	darkgreen	grey60	1	0	1	1
590	darkgreen	lightcyan	1	0	1	1
629	darkgreen	lightgreen	1	0	1	1
668	darkgreen	lightyellow	1	0	1	1
707	darkgreen	magenta	2.96662399559841e-49	45	4	4
746	darkgreen	midnightblue	1	0	1	1
785	darkgreen	orange	1	0	1	1
824	darkgreen	paleturquoise	1	0	1	1
863	darkgreen	pink	1	0	1	1
902	darkgreen	purple	1	0	1	1
941	darkgreen	red	0.947946584040136	2	1	2
980	darkgreen	royalblue	1	0	1	1
1019	darkgreen	saddlebrown	1	0	1	1
1058	darkgreen	salmon	0.757396304445525	1	1	2
1097	darkgreen	sienna3	1	0	1	1
1136	darkgreen	skyblue	1	0	1	1
1175	darkgreen	steelblue	1	0	1	1
1214	darkgreen	tan	1	0	1	1
1253	darkgreen	turquoise	0.56882881467221	13	1	2
1292	darkgreen	violet	1	0	1	1
1331	darkgreen	white	1	0	1	1
1370	darkgreen	yellow	0.973463839435229	2	1	2
1409	darkgreen	yellowgreen	0.258185871150061	1	1	2
6	darkgrey	black	1	0	1	1
45	darkgrey	blue	0.0591660613942109	10	1	2
84	darkgrey	brown	0.996377567968575	1	1	2
123	darkgrey	cyan	1	0	1	1
162	darkgrey	darkgreen	1	0	1	1
201	darkgrey	darkgrey	1	0	1	1
240	darkgrey	darkmagenta	1	0	1	1
279	darkgrey	darkolivegreen	1	0	1	1
318	darkgrey	darkorange	1	0	1	1
357	darkgrey	darkred	0.347612071864014	1	1	2
396	darkgrey	darkturquoise	1	0	1	1
435	darkgrey	green	0.0877102901932279	8	1	2
474	darkgrey	greenyellow	1	0	1	1
513	darkgrey	grey	0.110364232217642	52	1	4
552	darkgrey	grey60	1	0	1	1
591	darkgrey	lightcyan	1	0	1	1
630	darkgrey	lightgreen	1	0	1	1
669	darkgrey	lightyellow	1	0	1	1
708	darkgrey	magenta	1	0	1	1
747	darkgrey	midnightblue	1	0	1	1
786	darkgrey	orange	0.29833348321538	1	1	2
825	darkgrey	paleturquoise	1	0	1	1
864	darkgrey	pink	1	0	1	1
903	darkgrey	purple	1	0	1	1
942	darkgrey	red	1	0	1	1
981	darkgrey	royalblue	0.359386030550614	1	1	2
1020	darkgrey	saddlebrown	2.16657817635244e-05	5	2	2
1059	darkgrey	salmon	1	0	1	1
1098	darkgrey	sienna3	1	0	1	1
1137	darkgrey	skyblue	1	0	1	1
1176	darkgrey	steelblue	0.285448291887762	1	1	2
1215	darkgrey	tan	0.776353394224932	1	1	2
1254	darkgrey	turquoise	0.211002598049755	16	1	2
1293	darkgrey	violet	1	0	1	1
1332	darkgrey	white	1	0	1	1
1371	darkgrey	yellow	0.9954019685778	1	1	2
1410	darkgrey	yellowgreen	0.252200511033724	1	1	2
7	darkmagenta	black	1	0	1	1
46	darkmagenta	blue	0.942517799541599	1	1	2
85	darkmagenta	brown	1	0	1	1
124	darkmagenta	cyan	1	0	1	1
163	darkmagenta	darkgreen	1	0	1	1
202	darkmagenta	darkgrey	1	0	1	1
241	darkmagenta	darkmagenta	0.00915335910408129	2	2	2
280	darkmagenta	darkolivegreen	1	0	1	1
319	darkmagenta	darkorange	0.157912104664612	1	1	2
358	darkmagenta	darkred	1	0	1	1
397	darkmagenta	darkturquoise	1	0	1	1
436	darkmagenta	green	0.658648568366642	2	1	2
475	darkmagenta	greenyellow	1	0	1	1
514	darkmagenta	grey	0.939145746270492	17	1	2
553	darkmagenta	grey60	1	0	1	1
592	darkmagenta	lightcyan	1	0	1	1
631	darkmagenta	lightgreen	0.0218016918714606	2	2	2
670	darkmagenta	lightyellow	1	0	1	1
709	darkmagenta	magenta	1	0	1	1
748	darkmagenta	midnightblue	1	0	1	1
787	darkmagenta	orange	0.157912104664612	1	1	2
826	darkmagenta	paleturquoise	0.142914351974267	1	1	2
865	darkmagenta	pink	1	0	1	1
904	darkmagenta	purple	1	0	1	1
943	darkmagenta	red	0.892310832996312	1	1	2
982	darkmagenta	royalblue	0.0194973967678858	2	2	2
1021	darkmagenta	saddlebrown	0.0120181140336155	2	2	2
1060	darkmagenta	salmon	1	0	1	1
1099	darkmagenta	sienna3	1	0	1	1
1138	darkmagenta	skyblue	0.154186985020767	1	1	2
1177	darkmagenta	steelblue	1	0	1	1
1216	darkmagenta	tan	1	0	1	1
1255	darkmagenta	turquoise	0.998728674033464	1	1	2
1294	darkmagenta	violet	0.0102573743282309	2	2	2
1333	darkmagenta	white	1	0	1	1
1372	darkmagenta	yellow	0.926520427125523	1	1	2
1411	darkmagenta	yellowgreen	0.131494353786625	1	1	2
8	darkolivegreen	black	1	0	1	1
47	darkolivegreen	blue	1	0	1	1
86	darkolivegreen	brown	0.946746479808976	1	1	2
125	darkolivegreen	cyan	1	0	1	1
164	darkolivegreen	darkgreen	1	0	1	1
203	darkolivegreen	darkgrey	1	0	1	1
242	darkolivegreen	darkmagenta	0.144776117379574	1	1	2
281	darkolivegreen	darkolivegreen	1	0	1	1
320	darkolivegreen	darkorange	0.168790209088443	1	1	2
359	darkolivegreen	darkred	1	0	1	1
398	darkolivegreen	darkturquoise	0.172727627694107	1	1	2
437	darkolivegreen	green	1	0	1	1
476	darkolivegreen	greenyellow	1	0	1	1
515	darkolivegreen	grey	0.512639930243762	24	1	3
554	darkolivegreen	grey60	1	0	1	1
593	darkolivegreen	lightcyan	1	0	1	1
632	darkolivegreen	lightgreen	0.21857093569606	1	1	2
671	darkolivegreen	lightyellow	1	0	1	1
710	darkolivegreen	magenta	1	0	1	1
749	darkolivegreen	midnightblue	1	0	1	1
788	darkolivegreen	orange	0.168790209088443	1	1	2
827	darkolivegreen	paleturquoise	0.0117944831790626	2	2	2
866	darkolivegreen	pink	1	0	1	1
905	darkolivegreen	purple	1	0	1	1
944	darkolivegreen	red	1	0	1	1
983	darkolivegreen	royalblue	0.00157642376901787	3	2	2
1022	darkolivegreen	saddlebrown	0.164834380576967	1	1	2
1061	darkolivegreen	salmon	1	0	1	1
1100	darkolivegreen	sienna3	0.144776117379574	1	1	2
1139	darkolivegreen	skyblue	0.0138101084388651	2	2	2
1178	darkolivegreen	steelblue	1	0	1	1
1217	darkolivegreen	tan	1	0	1	1
1256	darkolivegreen	turquoise	0.993349815282207	2	1	2
1295	darkolivegreen	violet	0.0117944831790626	2	2	2
1334	darkolivegreen	white	0.0145128971408543	2	2	2
1373	darkolivegreen	yellow	0.76565897002584	2	1	2
1412	darkolivegreen	yellowgreen	0.14070804082868	1	1	2
9	darkorange	black	1	0	1	1
48	darkorange	blue	0.840885864790215	3	1	2
87	darkorange	brown	0.988688699003423	1	1	2
126	darkorange	cyan	1	0	1	1
165	darkorange	darkgreen	0.035108913209029	2	2	2
204	darkorange	darkgrey	1	0	1	1
243	darkorange	darkmagenta	1	0	1	1
282	darkorange	darkolivegreen	0.0261907157871936	2	2	2
321	darkorange	darkorange	0.000170736804574769	4	2	2
360	darkorange	darkred	0.288653637773763	1	1	2
399	darkorange	darkturquoise	1	0	1	1
438	darkorange	green	0.885705405931873	2	1	2
477	darkorange	greenyellow	1	0	1	1
516	darkorange	grey	0.167720252950531	41	1	4
555	darkorange	grey60	1	0	1	1
594	darkorange	lightcyan	1	0	1	1
633	darkorange	lightgreen	0.314020827814205	1	1	2
672	darkorange	lightyellow	1	0	1	1
711	darkorange	magenta	1	0	1	1
750	darkorange	midnightblue	1	0	1	1
789	darkorange	orange	1	0	1	1
828	darkorange	paleturquoise	1	0	1	1
867	darkorange	pink	1	0	1	1
906	darkorange	purple	1	0	1	1
945	darkorange	red	1	0	1	1
984	darkorange	royalblue	0.0485331725284034	2	2	2
1023	darkorange	saddlebrown	1	0	1	1
1062	darkorange	salmon	1	0	1	1
1101	darkorange	sienna3	0.212586877860547	1	1	2
1140	darkorange	skyblue	1	0	1	1
1179	darkorange	steelblue	1	0	1	1
1218	darkorange	tan	0.697083698812445	1	1	2
1257	darkorange	turquoise	0.999982644534142	1	1	2
1296	darkorange	violet	0.0261907157871936	2	2	2
1335	darkorange	white	0.0320203570380558	2	2	2
1374	darkorange	yellow	0.925907098867613	2	1	2
1413	darkorange	yellowgreen	0.0221381206050114	2	2	2
10	darkred	black	0.00334891482425594	10	2	2
49	darkred	blue	0.00870165199737212	13	2	2
88	darkred	brown	1	0	1	1
127	darkred	cyan	1	0	1	1
166	darkred	darkgreen	1	0	1	1
205	darkred	darkgrey	1	0	1	1
244	darkred	darkmagenta	1	0	1	1
283	darkred	darkolivegreen	1	0	1	1
322	darkred	darkorange	1	0	1	1
361	darkred	darkred	1	0	1	1
400	darkred	darkturquoise	1	0	1	1
439	darkred	green	1	0	1	1
478	darkred	greenyellow	0.494131627718004	2	1	2
517	darkred	grey	0.998455385767903	34	1	3
556	darkred	grey60	1	0	1	1
595	darkred	lightcyan	1	0	1	1
634	darkred	lightgreen	1	0	1	1
673	darkred	lightyellow	0.085723419476336	2	1	2
712	darkred	magenta	0.180156812358546	4	1	2
751	darkred	midnightblue	1	0	1	1
790	darkred	orange	0.318660985914458	1	1	2
829	darkred	paleturquoise	1	0	1	1
868	darkred	pink	0.918043390980668	1	1	2
907	darkred	purple	0.512700053650277	2	1	2
946	darkred	red	0.536436269741408	5	1	2
985	darkred	royalblue	1	0	1	1
1024	darkred	saddlebrown	1	0	1	1
1063	darkred	salmon	0.775207352167393	1	1	2
1102	darkred	sienna3	1	0	1	1
1141	darkred	skyblue	1	0	1	1
1180	darkred	steelblue	1	0	1	1
1219	darkred	tan	1	0	1	1
1258	darkred	turquoise	5.27861646885503e-11	41	4	4
1297	darkred	violet	1	0	1	1
1336	darkred	white	1	0	1	1
1375	darkred	yellow	0.979391027936598	2	1	2
1414	darkred	yellowgreen	1	0	1	1
11	darkturquoise	black	0.967934800072418	1	1	2
50	darkturquoise	blue	3.81274119032172e-06	19	3	2
89	darkturquoise	brown	0.807220276484746	4	1	2
128	darkturquoise	cyan	0.689218664918505	1	1	2
167	darkturquoise	darkgreen	0.0535953889866722	2	1	2
206	darkturquoise	darkgrey	1	0	1	1
245	darkturquoise	darkmagenta	0.0361598515658087	2	2	2
284	darkturquoise	darkolivegreen	1	0	1	1
323	darkturquoise	darkorange	0.0489993393675676	2	2	2
362	darkturquoise	darkred	0.00892321925203248	3	2	2
401	darkturquoise	darkturquoise	1	0	1	1
440	darkturquoise	green	0.84655359897797	3	1	2
479	darkturquoise	greenyellow	1	0	1	1
518	darkturquoise	grey	0.944233781148669	38	1	3
557	darkturquoise	grey60	1	0	1	1
596	darkturquoise	lightcyan	1	0	1	1
635	darkturquoise	lightgreen	0.0813152612587822	2	1	2
674	darkturquoise	lightyellow	1	0	1	1
713	darkturquoise	magenta	1	0	1	1
752	darkturquoise	midnightblue	1	0	1	1
791	darkturquoise	orange	0.0489993393675676	2	2	2
830	darkturquoise	paleturquoise	0.274457629959341	1	1	2
869	darkturquoise	pink	0.672791255629931	2	1	2
908	darkturquoise	purple	0.800834587099612	1	1	2
947	darkturquoise	red	0.990307772419104	1	1	2
986	darkturquoise	royalblue	1	0	1	1
1025	darkturquoise	saddlebrown	1	0	1	1
1064	darkturquoise	salmon	1	0	1	1
1103	darkturquoise	sienna3	0.261014590564273	1	1	2
1142	darkturquoise	skyblue	0.294169116192749	1	1	2
1181	darkturquoise	steelblue	0.287658307201663	1	1	2
1220	darkturquoise	tan	1	0	1	1
1259	darkturquoise	turquoise	0.980264268189822	7	1	2
1298	darkturquoise	violet	0.274457629959341	1	1	2
1337	darkturquoise	white	0.300620952424994	1	1	2
1376	darkturquoise	yellow	0.995624509762574	1	1	2
1415	darkturquoise	yellowgreen	0.254200810594617	1	1	2
12	green	black	0.952339687914488	11	1	2
51	green	blue	0.969680614532792	20	1	2
90	green	brown	0.949261806250432	20	1	2
129	green	cyan	0.689527729207197	5	1	2
168	green	darkgreen	0.561316708965865	2	1	2
207	green	darkgrey	0.837120483635279	1	1	2
246	green	darkmagenta	0.784579106323971	1	1	2
285	green	darkolivegreen	1	0	1	1
324	green	darkorange	1	0	1	1
363	green	darkred	1	0	1	1
402	green	darkturquoise	1	0	1	1
441	green	green	0.023573225507983	33	2	3
480	green	greenyellow	1	0	1	1
519	green	grey	0.355108044519251	232	1	5
558	green	grey60	0.0974664176701245	6	1	2
597	green	lightcyan	0.988098472979351	1	1	2
636	green	lightgreen	1	0	1	1
675	green	lightyellow	0.902478671264703	1	1	2
714	green	magenta	0.999975101616527	1	1	2
753	green	midnightblue	2.14677311968128e-08	22	3	3
792	green	orange	0.837120483635279	1	1	2
831	green	paleturquoise	0.476140685357724	2	1	2
870	green	pink	0.813754370690761	9	1	2
909	green	purple	8.71622241358304e-32	55	4	4
948	green	red	0.0441103833064603	31	2	3
987	green	royalblue	0.89782144353948	1	1	2
1026	green	saddlebrown	0.519988718474121	2	1	2
1065	green	salmon	0.532212391153225	7	1	2
1104	green	sienna3	1	0	1	1
1143	green	skyblue	0.829349460218264	1	1	2
1182	green	steelblue	0.821208388067101	1	1	2
1221	green	tan	0.999534349053025	1	1	2
1260	green	turquoise	0.998651564694037	44	1	4
1299	green	violet	1	0	1	1
1338	green	white	1	0	1	1
1377	green	yellow	0.0507549489182634	35	1	3
1416	green	yellowgreen	1	0	1	1
13	greenyellow	black	1	0	1	1
52	greenyellow	blue	0.000868411094582248	34	2	3
91	greenyellow	brown	5.87694728366163e-23	70	4	5
130	greenyellow	cyan	0.902437890370987	2	1	2
169	greenyellow	darkgreen	0.718581401864126	1	1	2
208	greenyellow	darkgrey	1	0	1	1
247	greenyellow	darkmagenta	1	0	1	1
286	greenyellow	darkolivegreen	1	0	1	1
325	greenyellow	darkorange	0.700595847045876	1	1	2
364	greenyellow	darkred	0.766325964853979	1	1	2
403	greenyellow	darkturquoise	1	0	1	1
442	greenyellow	green	0.37378499730261	17	1	2
481	greenyellow	greenyellow	0.0729229301440004	9	1	2
520	greenyellow	grey	0.999109151349882	124	1	5
559	greenyellow	grey60	1	0	1	1
598	greenyellow	lightcyan	0.789353609814988	2	1	2
637	greenyellow	lightgreen	0.799878423511283	1	1	2
676	greenyellow	lightyellow	0.194019135883781	3	1	2
715	greenyellow	magenta	1	0	1	1
754	greenyellow	midnightblue	1	0	1	1
793	greenyellow	orange	1	0	1	1
832	greenyellow	paleturquoise	1	0	1	1
871	greenyellow	pink	0.996509684690862	2	1	2
910	greenyellow	purple	1	0	1	1
949	greenyellow	red	0.0167699493438666	24	2	3
988	greenyellow	royalblue	0.186268971855095	3	1	2
1027	greenyellow	saddlebrown	1	0	1	1
1066	greenyellow	salmon	0.678393689535065	4	1	2
1105	greenyellow	sienna3	0.639466476720451	1	1	2
1144	greenyellow	skyblue	1	0	1	1
1183	greenyellow	steelblue	0.00494693463888183	5	2	2
1222	greenyellow	tan	1.11601414706796e-14	29	4	3
1261	greenyellow	turquoise	0.999999997023296	13	1	2
1300	greenyellow	violet	0.28813803215331	2	1	2
1339	greenyellow	white	1	0	1	1
1378	greenyellow	yellow	0.495995356453399	18	1	2
1417	greenyellow	yellowgreen	0.628131275568768	1	1	2
14	grey	black	0.999980881811556	59	1	4
53	grey	blue	0.68927018910632	150	1	5
92	grey	brown	1	61	1	5
131	grey	cyan	0.999999999712374	6	1	2
170	grey	darkgreen	0.905618087975736	7	1	2
209	grey	darkgrey	0.999765031075627	2	1	2
248	grey	darkmagenta	0.976241160602896	4	1	2
287	grey	darkolivegreen	0.890523649188479	6	1	2
326	grey	darkorange	0.993013360074077	4	1	2
365	grey	darkred	0.847346398316966	9	1	2
404	grey	darkturquoise	0.79836912087115	8	1	2
443	grey	green	0.217918642931358	132	1	5
482	grey	greenyellow	0.999999999999992	6	1	2
521	grey	grey	1.20760258016749e-115	1761	4	5
560	grey	grey60	1	0	1	1
599	grey	lightcyan	0.999835038945044	10	1	2
638	grey	lightgreen	0.18399545510954	16	1	2
677	grey	lightyellow	0.999999229240959	1	1	2
716	grey	magenta	1	6	1	2
755	grey	midnightblue	0.99999999999882	3	1	2
794	grey	orange	0.641800586717314	9	1	2
833	grey	paleturquoise	0.953037991149532	5	1	2
872	grey	pink	0.999999979873796	28	1	3
911	grey	purple	0.999999999999872	8	1	2
950	grey	red	0.999235001367317	93	1	5
989	grey	royalblue	0.938569709422366	8	1	2
1028	grey	saddlebrown	0.746491839614034	8	1	2
1067	grey	salmon	0.967575094101299	28	1	3
1106	grey	sienna3	0.419439244887986	9	1	2
1145	grey	skyblue	0.746491839614034	8	1	2
1184	grey	steelblue	0.0225707422056598	15	2	2
1223	grey	tan	0.999999999998129	8	1	2
1262	grey	turquoise	0.999743873773154	297	1	5
1301	grey	violet	0.953037991149532	5	1	2
1340	grey	white	0.351399286140419	11	1	2
1379	grey	yellow	0.957923932910753	125	1	5
1418	grey	yellowgreen	0.69966834750712	7	1	2
15	grey60	black	0.000585260230467759	14	2	2
54	grey60	blue	0.9987149118644	2	1	2
93	grey60	brown	0.998147529833612	2	1	2
132	grey60	cyan	0.82928838521705	1	1	2
171	grey60	darkgreen	1	0	1	1
210	grey60	darkgrey	1	0	1	1
249	grey60	darkmagenta	1	0	1	1
288	grey60	darkolivegreen	1	0	1	1
327	grey60	darkorange	1	0	1	1
366	grey60	darkred	1	0	1	1
405	grey60	darkturquoise	1	0	1	1
444	grey60	green	0.972823094267688	3	1	2
483	grey60	greenyellow	0.905255039945048	1	1	2
522	grey60	grey	0.975978704016297	57	1	4
561	grey60	grey60	0.250312302449279	2	1	2
600	grey60	lightcyan	0.376577068521235	2	1	2
639	grey60	lightgreen	1	0	1	1
678	grey60	lightyellow	1	0	1	1
717	grey60	magenta	0.0128699820328597	8	2	2
756	grey60	midnightblue	0.00139210745757942	7	2	2
795	grey60	orange	1	0	1	1
834	grey60	paleturquoise	1	0	1	1
873	grey60	pink	0.677463493889783	3	1	2
912	grey60	purple	0.912913186506621	1	1	2
951	grey60	red	0.91441855364515	4	1	2
990	grey60	royalblue	1	0	1	1
1029	grey60	saddlebrown	0.409609444446742	1	1	2
1068	grey60	salmon	1.10227939910847e-06	12	3	2
1107	grey60	sienna3	1	0	1	1
1146	grey60	skyblue	1	0	1	1
1185	grey60	steelblue	1	0	1	1
1224	grey60	tan	1	0	1	1
1263	grey60	turquoise	0.000415284633426752	35	2	3
1302	grey60	violet	1	0	1	1
1341	grey60	white	1	0	1	1
1380	grey60	yellow	0.173919961374603	11	1	2
1419	grey60	yellowgreen	1	0	1	1
16	lightcyan	black	0.796142176931082	4	1	2
55	lightcyan	blue	0.999252041932246	2	1	2
94	lightcyan	brown	0.998892274399812	2	1	2
133	lightcyan	cyan	7.46246284927183e-83	62	4	5
172	lightcyan	darkgreen	0.454802256849	1	1	2
211	lightcyan	darkgrey	1	0	1	1
250	lightcyan	darkmagenta	1	0	1	1
289	lightcyan	darkolivegreen	0.404113484438579	1	1	2
328	lightcyan	darkorange	0.111445532902621	2	1	2
367	lightcyan	darkred	0.151002773050589	2	1	2
406	lightcyan	darkturquoise	1	0	1	1
445	lightcyan	green	1	0	1	1
484	lightcyan	greenyellow	1	0	1	1
523	lightcyan	grey	0.999989111112636	47	1	4
562	lightcyan	grey60	1	0	1	1
601	lightcyan	lightcyan	1	0	1	1
640	lightcyan	lightgreen	1	0	1	1
679	lightcyan	lightyellow	1	0	1	1
718	lightcyan	magenta	1	0	1	1
757	lightcyan	midnightblue	1	0	1	1
796	lightcyan	orange	0.438401369063232	1	1	2
835	lightcyan	paleturquoise	1	0	1	1
874	lightcyan	pink	0.00121986039922953	11	2	2
913	lightcyan	purple	1	0	1	1
952	lightcyan	red	0.192729863296738	10	1	2
991	lightcyan	royalblue	0.034905037945464	3	2	2
1030	lightcyan	saddlebrown	1	0	1	1
1069	lightcyan	salmon	0.181240585598347	4	1	2
1108	lightcyan	sienna3	1	0	1	1
1147	lightcyan	skyblue	1	0	1	1
1186	lightcyan	steelblue	1	0	1	1
1225	lightcyan	tan	1	0	1	1
1264	lightcyan	turquoise	0.999999940961289	3	1	2
1303	lightcyan	violet	0.0928819724325803	2	1	2
1342	lightcyan	white	1	0	1	1
1381	lightcyan	yellow	0.14352972985324	12	1	2
1420	lightcyan	yellowgreen	1	0	1	1
17	lightgreen	black	0.994145125007352	1	1	2
56	lightgreen	blue	0.998582632663117	2	1	2
95	lightgreen	brown	0.0676988968816144	13	1	2
134	lightgreen	cyan	1	0	1	1
173	lightgreen	darkgreen	1	0	1	1
212	lightgreen	darkgrey	1	0	1	1
251	lightgreen	darkmagenta	0.0736411364277539	2	1	2
290	lightgreen	darkolivegreen	1	0	1	1
329	lightgreen	darkorange	1	0	1	1
368	lightgreen	darkred	1	0	1	1
407	lightgreen	darkturquoise	1	0	1	1
446	lightgreen	green	0.691752570916516	6	1	2
485	lightgreen	greenyellow	0.403936262860337	3	1	2
524	lightgreen	grey	0.999939520962491	45	1	4
563	lightgreen	grey60	1	0	1	1
602	lightgreen	lightcyan	0.370933614024453	2	1	2
641	lightgreen	lightgreen	1	0	1	1
680	lightgreen	lightyellow	0.496068688318905	1	1	2
719	lightgreen	magenta	0.815878032004671	2	1	2
758	lightgreen	midnightblue	1	0	1	1
797	lightgreen	orange	1	0	1	1
836	lightgreen	paleturquoise	1	0	1	1
875	lightgreen	pink	0.969300811804717	1	1	2
914	lightgreen	purple	0.910295866674638	1	1	2
953	lightgreen	red	0.671250419766481	6	1	2
992	lightgreen	royalblue	1	0	1	1
1031	lightgreen	saddlebrown	1	0	1	1
1070	lightgreen	salmon	1	0	1	1
1109	lightgreen	sienna3	1	0	1	1
1148	lightgreen	skyblue	1	0	1	1
1187	lightgreen	steelblue	0.397614482683777	1	1	2
1226	lightgreen	tan	1.7156673980799e-67	57	4	4
1265	lightgreen	turquoise	0.978015943887152	12	1	2
1304	lightgreen	violet	1	0	1	1
1343	lightgreen	white	0.413920617032783	1	1	2
1382	lightgreen	yellow	0.531993782038112	8	1	2
1421	lightgreen	yellowgreen	1	0	1	1
18	lightyellow	black	0.988998848749554	1	1	2
57	lightyellow	blue	0.878952081176502	5	1	2
96	lightyellow	brown	0.934314129749729	4	1	2
135	lightyellow	cyan	0.783913450220809	1	1	2
174	lightyellow	darkgreen	0.0857108065594426	2	1	2
213	lightyellow	darkgrey	1	0	1	1
252	lightyellow	darkmagenta	0.327352409699163	1	1	2
291	lightyellow	darkolivegreen	0.343348080965103	1	1	2
330	lightyellow	darkorange	0.374214883790772	1	1	2
369	lightyellow	darkred	0.0183852574686389	3	2	2
408	lightyellow	darkturquoise	1	0	1	1
447	lightyellow	green	0.99800293477641	1	1	2
486	lightyellow	greenyellow	1	0	1	1
525	lightyellow	grey	0.0685944652301436	69	1	5
564	lightyellow	grey60	1	0	1	1
603	lightyellow	lightcyan	1	0	1	1
642	lightyellow	lightgreen	1	0	1	1
681	lightyellow	lightyellow	1	0	1	1
720	lightyellow	magenta	0.935286248653868	1	1	2
759	lightyellow	midnightblue	1	0	1	1
798	lightyellow	orange	0.374214883790772	1	1	2
837	lightyellow	paleturquoise	0.0650963849893195	2	1	2
876	lightyellow	pink	1	0	1	1
915	lightyellow	purple	0.620886519679032	2	1	2
954	lightyellow	red	0.983389351694204	2	1	2
993	lightyellow	royalblue	0.115716634714544	2	1	2
1032	lightyellow	saddlebrown	0.366635989195804	1	1	2
1071	lightyellow	salmon	1	0	1	1
1110	lightyellow	sienna3	1	0	1	1
1149	lightyellow	skyblue	0.010335909959251	3	2	2
1188	lightyellow	steelblue	1	0	1	1
1227	lightyellow	tan	1	0	1	1
1266	lightyellow	turquoise	0.250818919338623	20	1	2
1305	lightyellow	violet	1	0	1	1
1344	lightyellow	white	0.374214883790772	1	1	2
1383	lightyellow	yellow	0.993256863673074	2	1	2
1422	lightyellow	yellowgreen	1	0	1	1
19	magenta	black	0.988657178140191	6	1	2
58	magenta	blue	4.9573690412737e-17	67	4	5
97	magenta	brown	0.0157208660513343	31	2	3
136	magenta	cyan	0.26825328403322	6	1	2
175	magenta	darkgreen	0.760603535174174	1	1	2
214	magenta	darkgrey	1	0	1	1
253	magenta	darkmagenta	1	0	1	1
292	magenta	darkolivegreen	1	0	1	1
331	magenta	darkorange	1	0	1	1
370	magenta	darkred	1	0	1	1
409	magenta	darkturquoise	0.00221270160630158	6	2	2
448	magenta	green	0.0425137917882573	25	2	3
487	magenta	greenyellow	0.932226689684031	3	1	2
526	magenta	grey	0.999998168706509	127	1	5
565	magenta	grey60	1	0	1	1
604	magenta	lightcyan	0.963852627568391	1	1	2
643	magenta	lightgreen	0.262543354819975	3	1	2
682	magenta	lightyellow	2.76664069138377e-44	37	4	3
721	magenta	magenta	0.999644751903148	1	1	2
760	magenta	midnightblue	1	0	1	1
799	magenta	orange	1	0	1	1
838	magenta	paleturquoise	1	0	1	1
877	magenta	pink	0.975232858954906	4	1	2
916	magenta	purple	0.997838433489103	1	1	2
955	magenta	red	0.922260995271448	12	1	2
994	magenta	royalblue	1	0	1	1
1033	magenta	saddlebrown	1	0	1	1
1072	magenta	salmon	0.592793583655733	5	1	2
1111	magenta	sienna3	0.683455773833394	1	1	2
1150	magenta	skyblue	1	0	1	1
1189	magenta	steelblue	1	0	1	1
1228	magenta	tan	1.50166791563221e-12	28	4	3
1267	magenta	turquoise	0.99978731284346	28	1	3
1306	magenta	violet	1	0	1	1
1345	magenta	white	0.743283021206211	1	1	2
1384	magenta	yellow	0.697458627726986	18	1	2
1423	magenta	yellowgreen	1	0	1	1
20	midnightblue	black	0.999297790952887	1	1	2
59	midnightblue	blue	0.999950023576717	2	1	2
98	midnightblue	brown	0.999993695480952	1	1	2
137	midnightblue	cyan	3.14461647266689e-05	11	2	2
176	midnightblue	darkgreen	1	0	1	1
215	midnightblue	darkgrey	1	0	1	1
254	midnightblue	darkmagenta	1	0	1	1
293	midnightblue	darkolivegreen	1	0	1	1
332	midnightblue	darkorange	1	0	1	1
371	midnightblue	darkred	1	0	1	1
410	midnightblue	darkturquoise	1	0	1	1
449	midnightblue	green	0.999490069975773	2	1	2
488	midnightblue	greenyellow	1	0	1	1
527	midnightblue	grey	0.999911968640542	69	1	5
566	midnightblue	grey60	1	0	1	1
605	midnightblue	lightcyan	1	0	1	1
644	midnightblue	lightgreen	0.262363546688652	2	1	2
683	midnightblue	lightyellow	1	0	1	1
722	midnightblue	magenta	1	0	1	1
761	midnightblue	midnightblue	1	0	1	1
800	midnightblue	orange	1	0	1	1
839	midnightblue	paleturquoise	1	0	1	1
878	midnightblue	pink	9.53279521863145e-95	90	4	5
917	midnightblue	purple	0.851876680286581	2	1	2
956	midnightblue	red	0.738335862634116	8	1	2
995	midnightblue	royalblue	1	0	1	1
1034	midnightblue	saddlebrown	1	0	1	1
1073	midnightblue	salmon	0.946915613635258	1	1	2
1112	midnightblue	sienna3	1	0	1	1
1151	midnightblue	skyblue	1	0	1	1
1190	midnightblue	steelblue	1	0	1	1
1229	midnightblue	tan	1	0	1	1
1268	midnightblue	turquoise	0.99999999989968	3	1	2
1307	midnightblue	violet	1	0	1	1
1346	midnightblue	white	1	0	1	1
1385	midnightblue	yellow	8.01351216780157e-11	37	4	3
1424	midnightblue	yellowgreen	1	0	1	1
21	orange	black	0.374553107794269	4	1	2
60	orange	blue	0.971642013970503	2	1	2
99	orange	brown	0.994518103756357	1	1	2
138	orange	cyan	1	0	1	1
177	orange	darkgreen	0.291809798442786	1	1	2
216	orange	darkgrey	1	0	1	1
255	orange	darkmagenta	0.24241881187931	1	1	2
294	orange	darkolivegreen	0.0344773643713233	2	2	2
333	orange	darkorange	1	0	1	1
372	orange	darkred	0.326748035445425	1	1	2
411	orange	darkturquoise	1	0	1	1
450	orange	green	0.987117579325529	1	1	2
489	orange	greenyellow	1	0	1	1
528	orange	grey	0.0264364995948889	52	2	4
567	orange	grey60	1	0	1	1
606	orange	lightcyan	1	0	1	1
645	orange	lightgreen	0.354555386136792	1	1	2
684	orange	lightyellow	0.34357160582569	1	1	2
723	orange	magenta	1	0	1	1
762	orange	midnightblue	1	0	1	1
801	orange	orange	0.279769409730696	1	1	2
840	orange	paleturquoise	1	0	1	1
879	orange	pink	0.626701371228961	2	1	2
918	orange	purple	1	0	1	1
957	orange	red	0.985813354630834	1	1	2
996	orange	royalblue	0.0632318619276795	2	1	2
1035	orange	saddlebrown	1	0	1	1
1074	orange	salmon	0.132763126715942	3	1	2
1113	orange	sienna3	0.24241881187931	1	1	2
1152	orange	skyblue	0.273673433059514	1	1	2
1191	orange	steelblue	0.267526375638615	1	1	2
1230	orange	tan	1	0	1	1
1269	orange	turquoise	0.99968545027808	3	1	2
1308	orange	violet	0.255077320223666	1	1	2
1347	orange	white	0.042026319554651	2	2	2
1386	orange	yellow	0.111495746853938	8	1	2
1425	orange	yellowgreen	1	0	1	1
22	paleturquoise	black	1	0	1	1
61	paleturquoise	blue	0.110799865699315	6	1	2
100	paleturquoise	brown	0.387695887087679	4	1	2
139	paleturquoise	cyan	1	0	1	1
178	paleturquoise	darkgreen	0.193364679750409	1	1	2
217	paleturquoise	darkgrey	1	0	1	1
256	paleturquoise	darkmagenta	1	0	1	1
295	paleturquoise	darkolivegreen	0.167557733053781	1	1	2
334	paleturquoise	darkorange	1	0	1	1
373	paleturquoise	darkred	0.00186489813373967	3	2	2
412	paleturquoise	darkturquoise	0.189118875992708	1	1	2
451	paleturquoise	green	0.748746861810281	2	1	2
490	paleturquoise	greenyellow	1	0	1	1
529	paleturquoise	grey	0.748936248860532	24	1	3
568	paleturquoise	grey60	1	0	1	1
607	paleturquoise	lightcyan	0.392877113194056	1	1	2
646	paleturquoise	lightgreen	1	0	1	1
685	paleturquoise	lightyellow	1	0	1	1
724	paleturquoise	magenta	0.696902413536143	1	1	2
763	paleturquoise	midnightblue	1	0	1	1
802	paleturquoise	orange	1	0	1	1
841	paleturquoise	paleturquoise	1	0	1	1
880	paleturquoise	pink	1	0	1	1
919	paleturquoise	purple	1	0	1	1
958	paleturquoise	red	0.737634914907238	2	1	2
997	paleturquoise	royalblue	0.0269345922439049	2	2	2
1036	paleturquoise	saddlebrown	1	0	1	1
1075	paleturquoise	salmon	1	0	1	1
1114	paleturquoise	sienna3	1	0	1	1
1153	paleturquoise	skyblue	1	0	1	1
1192	paleturquoise	steelblue	1	0	1	1
1231	paleturquoise	tan	1	0	1	1
1270	paleturquoise	turquoise	0.983874818017358	3	1	2
1309	paleturquoise	violet	1	0	1	1
1348	paleturquoise	white	1	0	1	1
1387	paleturquoise	yellow	0.812074812955239	2	1	2
1426	paleturquoise	yellowgreen	0.0120213368652525	2	2	2
23	pink	black	2.37295551072174e-06	32	3	3
62	pink	blue	0.999970710118978	7	1	2
101	pink	brown	0.999996663462924	5	1	2
140	pink	cyan	0.828441332999754	3	1	2
179	pink	darkgreen	1	0	1	1
218	pink	darkgrey	0.156245066626968	3	1	2
257	pink	darkmagenta	0.693177109452246	1	1	2
296	pink	darkolivegreen	1	0	1	1
335	pink	darkorange	0.752576585431467	1	1	2
374	pink	darkred	1	0	1	1
413	pink	darkturquoise	1	0	1	1
452	pink	green	0.999141500700078	7	1	2
491	pink	greenyellow	0.983523317002171	2	1	2
530	pink	grey	0.999999987279347	122	1	5
569	pink	grey60	2.27608165765598e-40	40	4	3
608	pink	lightcyan	1	0	1	1
647	pink	lightgreen	0.844829366811518	1	1	2
686	pink	lightyellow	0.833276011402395	1	1	2
725	pink	magenta	0.0557339980351322	13	1	2
764	pink	midnightblue	1.32188000740079e-64	66	4	5
803	pink	orange	1	0	1	1
842	pink	paleturquoise	0.714409314123985	1	1	2
881	pink	pink	0.994006483681648	3	1	2
920	pink	purple	1.23725522509508e-05	19	2	2
959	pink	red	0.965078527996089	11	1	2
998	pink	royalblue	1	0	1	1
1037	pink	saddlebrown	0.743540622659974	1	1	2
1076	pink	salmon	0.000272853590158741	15	2	2
1115	pink	sienna3	1	0	1	1
1154	pink	skyblue	0.743540622659974	1	1	2
1193	pink	steelblue	1	0	1	1
1232	pink	tan	1	0	1	1
1271	pink	turquoise	0.975816907477449	38	1	3
1310	pink	violet	0.349490614416736	2	1	2
1349	pink	white	0.400174037343165	2	1	2
1388	pink	yellow	0.471912900437493	21	1	3
1427	pink	yellowgreen	1	0	1	1
24	plum1	black	1	0	1	1
63	plum1	blue	0.863665702429237	1	1	2
102	plum1	brown	1	0	1	1
141	plum1	cyan	1	0	1	1
180	plum1	darkgreen	1	0	1	1
219	plum1	darkgrey	1	0	1	1
258	plum1	darkmagenta	1	0	1	1
297	plum1	darkolivegreen	1	0	1	1
336	plum1	darkorange	0.0063067833254882	2	2	2
375	plum1	darkred	0.000391659638247163	3	2	2
414	plum1	darkturquoise	1	0	1	1
453	plum1	green	1	0	1	1
492	plum1	greenyellow	1	0	1	1
531	plum1	grey	0.829207717180783	13	1	2
570	plum1	grey60	1	0	1	1
609	plum1	lightcyan	1	0	1	1
648	plum1	lightgreen	1	0	1	1
687	plum1	lightyellow	1	0	1	1
726	plum1	magenta	0.503562569006139	1	1	2
765	plum1	midnightblue	1	0	1	1
804	plum1	orange	1	0	1	1
843	plum1	paleturquoise	1	0	1	1
882	plum1	pink	1	0	1	1
921	plum1	purple	1	0	1	1
960	plum1	red	0.788745942881119	1	1	2
999	plum1	royalblue	1	0	1	1
1038	plum1	saddlebrown	0.00599487137082219	2	2	2
1077	plum1	salmon	1	0	1	1
1116	plum1	sienna3	0.096458434597384	1	1	2
1155	plum1	skyblue	1	0	1	1
1194	plum1	steelblue	1	0	1	1
1233	plum1	tan	1	0	1	1
1272	plum1	turquoise	1	0	1	1
1311	plum1	violet	0.102003920046232	1	1	2
1350	plum1	white	0.112995720205052	1	1	2
1389	plum1	yellow	0.838193818247871	1	1	2
1428	plum1	yellowgreen	1	0	1	1
25	purple	black	0.990431279457359	5	1	2
64	purple	blue	0.99998565894328	5	1	2
103	purple	brown	0.981943684361946	11	1	2
142	purple	cyan	0.555395190566844	4	1	2
181	purple	darkgreen	1	0	1	1
220	purple	darkgrey	1	0	1	1
259	purple	darkmagenta	0.645523667453261	1	1	2
298	purple	darkolivegreen	0.667149506213865	1	1	2
337	purple	darkorange	0.706532992710572	1	1	2
376	purple	darkred	1	0	1	1
415	purple	darkturquoise	1	0	1	1
454	purple	green	0.977472358206867	9	1	2
493	purple	greenyellow	1	0	1	1
532	purple	grey	0.999999865682224	108	1	5
571	purple	grey60	1	0	1	1
610	purple	lightcyan	1	0	1	1
649	purple	lightgreen	1	0	1	1
688	purple	lightyellow	1	0	1	1
727	purple	magenta	0.999223800547885	1	1	2
766	purple	midnightblue	0.892271367824906	2	1	2
805	purple	orange	1	0	1	1
844	purple	paleturquoise	0.667149506213865	1	1	2
883	purple	pink	1.308847388338e-31	55	4	4
922	purple	purple	1.05683808852485e-70	77	4	5
961	purple	red	0.0894067913738591	21	1	3
1000	purple	royalblue	1	0	1	1
1039	purple	saddlebrown	0.697145873791189	1	1	2
1078	purple	salmon	0.850161958160145	3	1	2
1117	purple	sienna3	0.645523667453261	1	1	2
1156	purple	skyblue	0.697145873791189	1	1	2
1195	purple	steelblue	1	0	1	1
1234	purple	tan	0.994387874598641	1	1	2
1273	purple	turquoise	0.999999920085588	16	1	2
1312	purple	violet	1	0	1	1
1351	purple	white	1	0	1	1
1390	purple	yellow	5.67455050166951e-07	41	3	4
1429	purple	yellowgreen	1	0	1	1
26	red	black	3.00939347547046e-05	32	2	3
65	red	blue	3.17469632806849e-14	68	4	5
104	red	brown	0.999283411170679	11	1	2
143	red	cyan	0.994374682530055	1	1	2
182	red	darkgreen	1	0	1	1
221	red	darkgrey	1	0	1	1
260	red	darkmagenta	1	0	1	1
299	red	darkolivegreen	1	0	1	1
338	red	darkorange	1	0	1	1
377	red	darkred	0.852019227885716	1	1	2
416	red	darkturquoise	4.47151056190451e-14	17	4	2
455	red	green	0.945470721075058	14	1	2
494	red	greenyellow	0.998998328437914	1	1	2
533	red	grey	0.987616468797178	176	1	5
572	red	grey60	0.773138441444354	2	1	2
611	red	lightcyan	1	0	1	1
650	red	lightgreen	1	0	1	1
689	red	lightyellow	0.869043415315006	1	1	2
728	red	magenta	0.999904649310034	1	1	2
767	red	midnightblue	0.992805714748156	1	1	2
806	red	orange	0.795034653682586	1	1	2
845	red	paleturquoise	1	0	1	1
884	red	pink	0.997784294980159	3	1	2
923	red	purple	1	0	1	1
962	red	red	0.999987626625843	5	1	2
1001	red	royalblue	1	0	1	1
1040	red	saddlebrown	1	0	1	1
1079	red	salmon	0.147621766404559	9	1	2
1118	red	sienna3	0.738348142523449	1	1	2
1157	red	skyblue	1	0	1	1
1196	red	steelblue	0.435932069213299	2	1	2
1235	red	tan	1	0	1	1
1274	red	turquoise	7.83509705335295e-17	121	4	5
1313	red	violet	1	0	1	1
1352	red	white	1	0	1	1
1391	red	yellow	0.99863521894454	11	1	2
1430	red	yellowgreen	1	0	1	1
27	royalblue	black	0.889593086291314	2	1	2
66	royalblue	blue	0.998555444604148	1	1	2
105	royalblue	brown	0.998055209973184	1	1	2
144	royalblue	cyan	1	0	1	1
183	royalblue	darkgreen	0.00793537692035469	3	2	2
222	royalblue	darkgrey	1	0	1	1
261	royalblue	darkmagenta	0.0429867902253693	2	2	2
300	royalblue	darkolivegreen	0.29748023223529	1	1	2
339	royalblue	darkorange	0.00690236411389952	3	2	2
378	royalblue	darkred	0.0115583672872399	3	2	2
417	royalblue	darkturquoise	1	0	1	1
456	royalblue	green	0.888517998241237	3	1	2
495	royalblue	greenyellow	1	0	1	1
534	royalblue	grey	0.333150719815463	53	1	4
573	royalblue	grey60	1	0	1	1
612	royalblue	lightcyan	1	0	1	1
651	royalblue	lightgreen	1	0	1	1
690	royalblue	lightyellow	1	0	1	1
729	royalblue	magenta	0.899567077771178	1	1	2
768	royalblue	midnightblue	0.706258585860099	1	1	2
807	royalblue	orange	0.0580483286657125	2	1	2
846	royalblue	paleturquoise	1	0	1	1
885	royalblue	pink	1	0	1	1
924	royalblue	purple	1	0	1	1
963	royalblue	red	0.558941110546448	5	1	2
1002	royalblue	royalblue	0.390187306011236	1	1	2
1041	royalblue	saddlebrown	0.055425458688697	2	1	2
1080	royalblue	salmon	1	0	1	1
1119	royalblue	sienna3	1	0	1	1
1158	royalblue	skyblue	0.318455602883789	1	1	2
1197	royalblue	steelblue	0.311533756983922	1	1	2
1236	royalblue	tan	1	0	1	1
1275	royalblue	turquoise	0.77992050370445	12	1	2
1314	royalblue	violet	0.29748023223529	1	1	2
1353	royalblue	white	1	0	1	1
1392	royalblue	yellow	0.52617273606456	6	1	2
1431	royalblue	yellowgreen	1	0	1	1
28	saddlebrown	black	0.897646721029625	1	1	2
67	saddlebrown	blue	0.980502827939045	1	1	2
106	saddlebrown	brown	1	0	1	1
145	saddlebrown	cyan	1	0	1	1
184	saddlebrown	darkgreen	1	0	1	1
223	saddlebrown	darkgrey	1	0	1	1
262	saddlebrown	darkmagenta	0.181617176421521	1	1	2
301	saddlebrown	darkolivegreen	1	0	1	1
340	saddlebrown	darkorange	0.0231370835415288	2	2	2
379	saddlebrown	darkred	0.00284255709732622	3	2	2
418	saddlebrown	darkturquoise	1	0	1	1
457	saddlebrown	green	0.817639669796138	2	1	2
496	saddlebrown	greenyellow	1	0	1	1
535	saddlebrown	grey	0.476794775460964	31	1	3
574	saddlebrown	grey60	1	0	1	1
613	saddlebrown	lightcyan	1	0	1	1
652	saddlebrown	lightgreen	0.00379157732766457	3	2	2
691	saddlebrown	lightyellow	1	0	1	1
730	saddlebrown	magenta	1	0	1	1
769	saddlebrown	midnightblue	0.521738585405899	1	1	2
808	saddlebrown	orange	1	0	1	1
847	saddlebrown	paleturquoise	0.00120843538196517	3	2	2
886	saddlebrown	pink	0.786612783783207	1	1	2
925	saddlebrown	purple	1	0	1	1
964	saddlebrown	red	0.95367443703797	1	1	2
1003	saddlebrown	royalblue	0.0353301727443525	2	2	2
1042	saddlebrown	saddlebrown	1	0	1	1
1081	saddlebrown	salmon	1	0	1	1
1120	saddlebrown	sienna3	0.01687378024867	2	2	2
1159	saddlebrown	skyblue	0.0220356143034787	2	2	2
1198	saddlebrown	steelblue	1	0	1	1
1237	saddlebrown	tan	1	0	1	1
1276	saddlebrown	turquoise	0.999898144231482	1	1	2
1315	saddlebrown	violet	1	0	1	1
1354	saddlebrown	white	0.21094966614264	1	1	2
1393	saddlebrown	yellow	0.871428223878085	2	1	2
1432	saddlebrown	yellowgreen	0.17662495229507	1	1	2
29	salmon	black	0.528768895154687	10	1	2
68	salmon	blue	8.19924392477178e-07	39	3	3
107	salmon	brown	0.999944997527672	4	1	2
146	salmon	cyan	0.856828847651609	2	1	2
185	salmon	darkgreen	0.670546613494621	1	1	2
224	salmon	darkgrey	1	0	1	1
263	salmon	darkmagenta	1	0	1	1
302	salmon	darkolivegreen	1	0	1	1
341	salmon	darkorange	0.652179768354996	1	1	2
380	salmon	darkred	1	0	1	1
419	salmon	darkturquoise	1	0	1	1
458	salmon	green	0.998003118876369	5	1	2
497	salmon	greenyellow	0.989963525675646	1	1	2
536	salmon	grey	0.548048837333908	133	1	5
575	salmon	grey60	1	0	1	1
614	salmon	lightcyan	1	0	1	1
653	salmon	lightgreen	0.755579168858512	1	1	2
692	salmon	lightyellow	0.741939856385804	1	1	2
731	salmon	magenta	1	0	1	1
770	salmon	midnightblue	1	0	1	1
809	salmon	orange	1	0	1	1
848	salmon	paleturquoise	0.239413345125619	2	1	2
887	salmon	pink	0.966494586376091	3	1	2
926	salmon	purple	1	0	1	1
965	salmon	red	0.999341820938467	4	1	2
1004	salmon	royalblue	1	0	1	1
1043	salmon	saddlebrown	1	0	1	1
1082	salmon	salmon	0.575854011941059	4	1	2
1121	salmon	sienna3	1	0	1	1
1160	salmon	skyblue	1	0	1	1
1199	salmon	steelblue	1	0	1	1
1238	salmon	tan	0.988488873525957	1	1	2
1277	salmon	turquoise	8.89712765809342e-20	98	4	5
1316	salmon	violet	0.612327797419813	1	1	2
1355	salmon	white	0.652179768354996	1	1	2
1394	salmon	yellow	0.974587654921628	9	1	2
1433	salmon	yellowgreen	0.579480038976952	1	1	2
30	sienna3	black	1	0	1	1
69	sienna3	blue	0.773443002689247	2	1	2
108	sienna3	brown	1	0	1	1
147	sienna3	cyan	1	0	1	1
186	sienna3	darkgreen	0.0139014445402196	2	2	2
225	sienna3	darkgrey	1	0	1	1
264	sienna3	darkmagenta	0.135317509870452	1	1	2
303	sienna3	darkolivegreen	0.142914351974267	1	1	2
342	sienna3	darkorange	0.0126324385550825	2	2	2
381	sienna3	darkred	1	0	1	1
420	sienna3	darkturquoise	1	0	1	1
459	sienna3	green	1	0	1	1
498	sienna3	greenyellow	1	0	1	1
537	sienna3	grey	0.658458599056289	21	1	3
576	sienna3	grey60	1	0	1	1
615	sienna3	lightcyan	1	0	1	1
654	sienna3	lightgreen	0.204898305373382	1	1	2
693	sienna3	lightyellow	1	0	1	1
732	sienna3	magenta	1	0	1	1
771	sienna3	midnightblue	1	0	1	1
810	sienna3	orange	1	0	1	1
849	sienna3	paleturquoise	1	0	1	1
888	sienna3	pink	1	0	1	1
927	sienna3	purple	1	0	1	1
966	sienna3	red	1	0	1	1
1005	sienna3	royalblue	1	0	1	1
1044	sienna3	saddlebrown	0.154186985020767	1	1	2
1083	sienna3	salmon	1	0	1	1
1122	sienna3	sienna3	0.135317509870452	1	1	2
1161	sienna3	skyblue	1	0	1	1
1200	sienna3	steelblue	1	0	1	1
1239	sienna3	tan	0.516413674097409	1	1	2
1278	sienna3	turquoise	0.885944008813814	4	1	2
1317	sienna3	violet	1	0	1	1
1356	sienna3	white	0.000653110386478298	3	2	2
1395	sienna3	yellow	1	0	1	1
1434	sienna3	yellowgreen	1	0	1	1
31	skyblue	black	0.909700755234464	1	1	2
70	skyblue	blue	1	0	1	1
109	skyblue	brown	0.747872991553215	3	1	2
148	skyblue	cyan	0.558216537085629	1	1	2
187	skyblue	darkgreen	0.00223447302064547	3	2	2
226	skyblue	darkgrey	1	0	1	1
265	skyblue	darkmagenta	0.190584181886907	1	1	2
304	skyblue	darkolivegreen	0.200905351161175	1	1	2
343	skyblue	darkorange	1	0	1	1
382	skyblue	darkred	1	0	1	1
421	skyblue	darkturquoise	1	0	1	1
460	skyblue	green	1	0	1	1
499	skyblue	greenyellow	1	0	1	1
538	skyblue	grey	0.145290764573206	37	1	3
577	skyblue	grey60	1	0	1	1
616	skyblue	lightcyan	1	0	1	1
655	skyblue	lightgreen	0.28354943835948	1	1	2
694	skyblue	lightyellow	1	0	1	1
733	skyblue	magenta	1	0	1	1
772	skyblue	midnightblue	1	0	1	1
811	skyblue	orange	0.221159539446621	1	1	2
850	skyblue	paleturquoise	1	0	1	1
889	skyblue	pink	1	0	1	1
928	skyblue	purple	1	0	1	1
967	skyblue	red	1	0	1	1
1006	skyblue	royalblue	0.0389375388452814	2	2	2
1045	skyblue	saddlebrown	1	0	1	1
1084	skyblue	salmon	1	0	1	1
1123	skyblue	sienna3	0.190584181886907	1	1	2
1162	skyblue	skyblue	0.00179269221631419	3	2	2
1201	skyblue	steelblue	1	0	1	1
1240	skyblue	tan	1	0	1	1
1279	skyblue	turquoise	0.999301257368657	2	1	2
1318	skyblue	violet	0.200905351161175	1	1	2
1357	skyblue	white	1	0	1	1
1396	skyblue	yellow	1	0	1	1
1435	skyblue	yellowgreen	1	0	1	1
32	skyblue3	black	1	0	1	1
71	skyblue3	blue	1	0	1	1
110	skyblue3	brown	1	0	1	1
149	skyblue3	cyan	1	0	1	1
188	skyblue3	darkgreen	1	0	1	1
227	skyblue3	darkgrey	1	0	1	1
266	skyblue3	darkmagenta	1	0	1	1
305	skyblue3	darkolivegreen	0.102003920046232	1	1	2
344	skyblue3	darkorange	0.112995720205052	1	1	2
383	skyblue3	darkred	0.134587985671436	1	1	2
422	skyblue3	darkturquoise	1	0	1	1
461	skyblue3	green	1	0	1	1
500	skyblue3	greenyellow	1	0	1	1
539	skyblue3	grey	0.476165029802704	16	1	2
578	skyblue3	grey60	1	0	1	1
617	skyblue3	lightcyan	1	0	1	1
656	skyblue3	lightgreen	1	0	1	1
695	skyblue3	lightyellow	1	0	1	1
734	skyblue3	magenta	1	0	1	1
773	skyblue3	midnightblue	1	0	1	1
812	skyblue3	orange	1	0	1	1
851	skyblue3	paleturquoise	1	0	1	1
890	skyblue3	pink	1	0	1	1
929	skyblue3	purple	1	0	1	1
968	skyblue3	red	0.788745942881119	1	1	2
1007	skyblue3	royalblue	1	0	1	1
1046	skyblue3	saddlebrown	0.110260106438905	1	1	2
1085	skyblue3	salmon	1	0	1	1
1124	skyblue3	sienna3	0.00454605841173118	2	2	2
1163	skyblue3	skyblue	1	0	1	1
1202	skyblue3	steelblue	1	0	1	1
1241	skyblue3	tan	0.397614482683783	1	1	2
1280	skyblue3	turquoise	0.943051599562115	2	1	2
1319	skyblue3	violet	1	0	1	1
1358	skyblue3	white	1	0	1	1
1397	skyblue3	yellow	0.838193818247871	1	1	2
1436	skyblue3	yellowgreen	0.0936732110766175	1	1	2
33	steelblue	black	1	0	1	1
72	steelblue	blue	0.968277028849583	1	1	2
111	steelblue	brown	0.962888574261506	1	1	2
150	steelblue	cyan	1	0	1	1
189	steelblue	darkgreen	1	0	1	1
228	steelblue	darkgrey	1	0	1	1
267	steelblue	darkmagenta	1	0	1	1
306	steelblue	darkolivegreen	0.169983870062941	1	1	2
345	steelblue	darkorange	0.0180744218507747	2	2	2
384	steelblue	darkred	1	0	1	1
423	steelblue	darkturquoise	1	0	1	1
462	steelblue	green	0.936282411904827	1	1	2
501	steelblue	greenyellow	1	0	1	1
540	steelblue	grey	0.0060277084919	37	2	3
579	steelblue	grey60	1	0	1	1
618	steelblue	lightcyan	1	0	1	1
657	steelblue	lightgreen	1	0	1	1
696	steelblue	lightyellow	1	0	1	1
735	steelblue	magenta	1	0	1	1
774	steelblue	midnightblue	1	0	1	1
813	steelblue	orange	0.187498329154825	1	1	2
852	steelblue	paleturquoise	0.169983870062941	1	1	2
891	steelblue	pink	1	0	1	1
930	steelblue	purple	1	0	1	1
969	steelblue	red	1	0	1	1
1008	steelblue	royalblue	1	0	1	1
1047	steelblue	saddlebrown	1	0	1	1
1086	steelblue	salmon	1	0	1	1
1125	steelblue	sienna3	1	0	1	1
1164	steelblue	skyblue	1	0	1	1
1203	steelblue	steelblue	1	0	1	1
1242	steelblue	tan	0.215885471026564	2	1	2
1281	steelblue	turquoise	0.887531551974153	5	1	2
1320	steelblue	violet	0.169983870062941	1	1	2
1359	steelblue	white	1	0	1	1
1398	steelblue	yellow	0.957322343791835	1	1	2
1437	steelblue	yellowgreen	0.156604636165377	1	1	2
34	tan	black	0.841885837484375	8	1	2
73	tan	blue	0.988987000074447	10	1	2
112	tan	brown	0.936616447657941	12	1	2
151	tan	cyan	1	0	1	1
190	tan	darkgreen	1	0	1	1
229	tan	darkgrey	1.27570768322274e-16	17	4	2
268	tan	darkmagenta	1	0	1	1
307	tan	darkolivegreen	1	0	1	1
346	tan	darkorange	1	0	1	1
385	tan	darkred	0.747778535761559	1	1	2
424	tan	darkturquoise	0.690237706050211	1	1	2
463	tan	green	0.9808799280775	8	1	2
502	tan	greenyellow	1.17622471377738e-24	39	4	3
541	tan	grey	0.999970771731533	109	1	5
580	tan	grey60	1	0	1	1
619	tan	lightcyan	0.93856978283528	1	1	2
658	tan	lightgreen	0.44462795830566	2	1	2
697	tan	lightyellow	1	0	1	1
736	tan	magenta	2.98555712320526e-81	90	4	5
775	tan	midnightblue	1	0	1	1
814	tan	orange	1	0	1	1
853	tan	paleturquoise	1	0	1	1
892	tan	pink	1	0	1	1
931	tan	purple	1	0	1	1
970	tan	red	0.996410013541749	6	1	2
1009	tan	royalblue	0.762166319594607	1	1	2
1048	tan	saddlebrown	1	0	1	1
1087	tan	salmon	0.98826217313056	1	1	2
1126	tan	sienna3	0.619615871844706	1	1	2
1165	tan	skyblue	1	0	1	1
1204	tan	steelblue	1	0	1	1
1243	tan	tan	1	0	1	1
1282	tan	turquoise	0.824787555679435	36	1	3
1321	tan	violet	1	0	1	1
1360	tan	white	1	0	1	1
1399	tan	yellow	0.999841987966202	5	1	2
1438	tan	yellowgreen	1	0	1	1
35	turquoise	black	0.999999542524034	9	1	2
74	turquoise	blue	0.999999999990005	14	1	2
113	turquoise	brown	2.18662207446646e-137	268	4	5
152	turquoise	cyan	0.483454729548439	11	1	2
191	turquoise	darkgreen	0.864323631007037	2	1	2
230	turquoise	darkgrey	0.0992105860118523	6	1	2
269	turquoise	darkmagenta	0.942413129853199	1	1	2
308	turquoise	darkolivegreen	0.798189671216428	2	1	2
347	turquoise	darkorange	0.965758999284271	1	1	2
386	turquoise	darkred	0.982886950105085	1	1	2
425	turquoise	darkturquoise	0.968601745043019	1	1	2
464	turquoise	green	0.999999533568256	16	1	2
503	turquoise	greenyellow	0.988850292477775	7	1	2
542	turquoise	grey	1	235	1	5
581	turquoise	grey60	1	0	1	1
620	turquoise	lightcyan	1.62113522602882e-45	63	4	5
659	turquoise	lightgreen	0.815956573201568	3	1	2
698	turquoise	lightyellow	1	0	1	1
737	turquoise	magenta	0.999999349341251	3	1	2
776	turquoise	midnightblue	0.999670713581399	2	1	2
815	turquoise	orange	0.405725754364138	4	1	2
854	turquoise	paleturquoise	0.328334636898745	4	1	2
893	turquoise	pink	0.999999993281606	2	1	2
932	turquoise	purple	0.999999757258528	1	1	2
971	turquoise	red	7.94674676065348e-79	187	4	5
1010	turquoise	royalblue	0.921731168537735	2	1	2
1049	turquoise	saddlebrown	0.619344389425407	3	1	2
1088	turquoise	salmon	0.939256659358395	8	1	2
1127	turquoise	sienna3	0.770466173225207	2	1	2
1166	turquoise	skyblue	0.619344389425407	3	1	2
1205	turquoise	steelblue	0.36709605420019	4	1	2
1244	turquoise	tan	0.00855292154909377	23	2	3
1283	turquoise	turquoise	1	16	1	2
1322	turquoise	violet	0.951574119219159	1	1	2
1361	turquoise	white	0.965758999284271	1	1	2
1400	turquoise	yellow	9.92836887393286e-06	78	3	5
1439	turquoise	yellowgreen	0.937202616015987	1	1	2
36	violet	black	0.54393796967893	2	1	2
75	violet	blue	0.95843294982285	1	1	2
114	violet	brown	0.951966274921965	1	1	2
153	violet	cyan	1	0	1	1
192	violet	darkgreen	0.182256589469899	1	1	2
231	violet	darkgrey	1	0	1	1
270	violet	darkmagenta	1	0	1	1
309	violet	darkolivegreen	0.157784110895581	1	1	2
348	violet	darkorange	1	0	1	1
387	violet	darkred	0.206029672407213	1	1	2
426	violet	darkturquoise	1	0	1	1
465	violet	green	1	0	1	1
504	violet	greenyellow	1	0	1	1
543	violet	grey	0.599136037606872	24	1	3
582	violet	grey60	1	0	1	1
621	violet	lightcyan	1	0	1	1
660	violet	lightgreen	0.2253205094046	1	1	2
699	violet	lightyellow	1	0	1	1
738	violet	magenta	1	0	1	1
777	violet	midnightblue	1	0	1	1
816	violet	orange	0.174177793683198	1	1	2
855	violet	paleturquoise	0.0125987188761485	2	2	2
894	violet	pink	0.712829303768004	1	1	2
933	violet	purple	1	0	1	1
972	violet	red	0.916375787662187	1	1	2
1011	violet	royalblue	0.00174153971726964	3	2	2
1050	violet	saddlebrown	0.170109024566476	1	1	2
1089	violet	salmon	1	0	1	1
1128	violet	sienna3	1	0	1	1
1167	violet	skyblue	0.0147470032804085	2	2	2
1206	violet	steelblue	1	0	1	1
1245	violet	tan	1	0	1	1
1284	violet	turquoise	0.994671530040255	2	1	2
1323	violet	violet	0.157784110895581	1	1	2
1362	violet	white	0.174177793683198	1	1	2
1401	violet	yellow	0.945363192110698	1	1	2
1440	violet	yellowgreen	1	0	1	1
37	white	black	1	0	1	1
76	white	blue	0.927246080231017	2	1	2
115	white	brown	1	0	1	1
154	white	cyan	1	0	1	1
193	white	darkgreen	0.00249208694311333	3	2	2
232	white	darkgrey	1	0	1	1
271	white	darkmagenta	0.197246837787512	1	1	2
310	white	darkolivegreen	0.0224034877641626	2	2	2
349	white	darkorange	0.228732355289823	1	1	2
388	white	darkred	0.0386855921903658	2	2	2
427	white	darkturquoise	1	0	1	1
466	white	green	1	0	1	1
505	white	greenyellow	1	0	1	1
544	white	grey	0.163025097494228	38	1	3
583	white	grey60	1	0	1	1
622	white	lightcyan	1	0	1	1
661	white	lightgreen	0.292827612908723	1	1	2
700	white	lightyellow	1	0	1	1
739	white	magenta	1	0	1	1
778	white	midnightblue	1	0	1	1
817	white	orange	0.228732355289823	1	1	2
856	white	paleturquoise	0.207880533045394	1	1	2
895	white	pink	1	0	1	1
934	white	purple	1	0	1	1
973	white	red	0.965529277610908	1	1	2
1012	white	royalblue	1	0	1	1
1051	white	saddlebrown	1	0	1	1
1090	white	salmon	1	0	1	1
1129	white	sienna3	0.0200504876001402	2	2	2
1168	white	skyblue	0.223570784972209	1	1	2
1207	white	steelblue	1	0	1	1
1246	white	tan	1	0	1	1
1285	white	turquoise	0.988663014547267	4	1	2
1324	white	violet	1	0	1	1
1363	white	white	1	0	1	1
1402	white	yellow	1	0	1	1
1441	white	yellowgreen	1	0	1	1
38	yellow	black	7.75637933928464e-05	34	2	3
77	yellow	blue	0.797844660737423	25	1	3
116	yellow	brown	0.999999999862963	3	1	2
155	yellow	cyan	0.523095048997363	6	1	2
194	yellow	darkgreen	0.852672774435478	1	1	2
233	yellow	darkgrey	1	0	1	1
272	yellow	darkmagenta	1	0	1	1
311	yellow	darkolivegreen	1	0	1	1
350	yellow	darkorange	0.53604790481206	2	1	2
389	yellow	darkred	0.888743599767191	1	1	2
428	yellow	darkturquoise	1	0	1	1
467	yellow	green	0.999996698334746	6	1	2
506	yellow	greenyellow	1	0	1	1
545	yellow	grey	0.966868243630242	208	1	5
584	yellow	grey60	0.834848008861326	2	1	2
623	yellow	lightcyan	1	0	1	1
662	yellow	lightgreen	0.911966952804074	1	1	2
701	yellow	lightyellow	1	0	1	1
740	yellow	magenta	0.99997606865878	1	1	2
779	yellow	midnightblue	0.807716395355301	4	1	2
818	yellow	orange	0.838221113100797	1	1	2
857	yellow	paleturquoise	1	0	1	1
896	yellow	pink	0.717638660163859	10	1	2
935	yellow	purple	0.999731090379371	1	1	2
974	yellow	red	0.99999901070072	5	1	2
1013	yellow	royalblue	0.898688559342075	1	1	2
1052	yellow	saddlebrown	1	0	1	1
1091	yellow	salmon	0.151281297687696	10	1	2
1130	yellow	sienna3	0.785811147039734	1	1	2
1169	yellow	skyblue	1	0	1	1
1208	yellow	steelblue	0.507616551721018	2	1	2
1247	yellow	tan	0.981802011632853	3	1	2
1286	yellow	turquoise	1.3780945432255e-49	194	4	5
1325	yellow	violet	0.80493526234872	1	1	2
1364	yellow	white	1	0	1	1
1403	yellow	yellow	0.640409705454765	25	1	3
1442	yellow	yellowgreen	1	0	1	1
39	yellowgreen	black	0.776233483517042	1	1	2
78	yellowgreen	blue	1	0	1	1
117	yellowgreen	brown	0.700304751041262	2	1	2
156	yellowgreen	cyan	1	0	1	1
195	yellowgreen	darkgreen	1	0	1	1
234	yellowgreen	darkgrey	1	0	1	1
273	yellowgreen	darkmagenta	0.00755672934934486	2	2	2
312	yellowgreen	darkolivegreen	1	0	1	1
351	yellowgreen	darkorange	1	0	1	1
390	yellowgreen	darkred	1	0	1	1
429	yellowgreen	darkturquoise	1	0	1	1
468	yellowgreen	green	1	0	1	1
507	yellowgreen	greenyellow	1	0	1	1
546	yellowgreen	grey	0.318508833705395	22	1	3
585	yellowgreen	grey60	1	0	1	1
624	yellowgreen	lightcyan	1	0	1	1
663	yellowgreen	lightgreen	0.187477220775459	1	1	2
702	yellowgreen	lightyellow	1	0	1	1
741	yellowgreen	magenta	1	0	1	1
780	yellowgreen	midnightblue	1	0	1	1
819	yellowgreen	orange	0.0104459287906707	2	2	2
858	yellowgreen	paleturquoise	1	0	1	1
897	yellowgreen	pink	1	0	1	1
936	yellowgreen	purple	1	0	1	1
975	yellowgreen	red	1	0	1	1
1014	yellowgreen	royalblue	1	0	1	1
1053	yellowgreen	saddlebrown	1	0	1	1
1092	yellowgreen	salmon	1	0	1	1
1131	yellowgreen	sienna3	1	0	1	1
1170	yellowgreen	skyblue	1	0	1	1
1209	yellowgreen	steelblue	1	0	1	1
1248	yellowgreen	tan	0.482035016617043	1	1	2
1287	yellowgreen	turquoise	0.933651916717219	3	1	2
1326	yellowgreen	violet	0.00847276921248438	2	2	2
1365	yellowgreen	white	1	0	1	1
1404	yellowgreen	yellow	0.406623674112253	3	1	2
1443	yellowgreen	yellowgreen	1	0	1	1
