# Supplementary material for: SOLA: dissecting dose-response patterns in multi-omics data using a semi-supervised workflow
Source: Front Genet. 2024 Dec 2;15:1508521. doi: 10.3389/fgene.2024.1508521 (PMC11647027; doi:10.3389/fgene.2024.1508521)
Supplement: Supplementary file 1 [file DataSheet1.zip › Supporting information/OrthoFinder-4daysTF-summary.csv]

Transcript.ID	Gene.Symbol	Gene.name	module.name	Activated?
XM_032933675.1	lola	longitudinals lacking	blue	N
XM_032939826.1	NK7.1	NK7.1	blue	N
XM_032925696.1	btd	buttonhead	brown	N
XM_032937296.1	CG32532	uncharacterized protein	brown	N
XM_032937314.1	ken	ken and barbie	brown	Y
XM_032943003.1	HHEX	Hematopoietically expressed homeobox	brown	Y
XM_032929238.1	Klf15	Kruppel-like factor 15	pink	N
XM_032927636.1	Blimp-1	Blimp-1	pink	Y
XM_032935662.1	ap	apterous	pink	Y
XM_032923201.1	br	broad	pink	Y
XM_032928081.1	pnr	pannier	pink	Y
XM_032936003.1	ken	ken and barbie	salmon	Y
XM_032922483.1	Pph13	PvuII-PstI homology 13	salmon	N
XM_032929417.1	exex	extra-extra	salmon	Y
XM_032922964.1	Awh	Arrowhead	turquoise	Y
XM_032927749.1	Awh	Arrowhead	turquoise	Y
XM_032933804.1	Awh	Arrowhead	turquoise	Y
XM_032936275.1	lola	longitudinals lacking	turquoise	N
XM_032936557.1	ken	ken and barbie	turquoise	Y
XM_032930893.1	Lim1	LIM homeobox 1	turquoise	Y
XM_032940896.1	ttk	tramtrack	yellow	N
