# Supplementary material for: SOLA: dissecting dose-response patterns in multi-omics data using a semi-supervised workflow
Source: Front Genet. 2024 Dec 2;15:1508521. doi: 10.3389/fgene.2024.1508521 (PMC11647027; doi:10.3389/fgene.2024.1508521)
Supplement: Supplementary file 1 [file DataSheet1.zip › Supporting information/OrthoFinder-8daysTF-summary.csv]

Transcript.ID	Gene.Symbol	Gene.name	module.name	Activated?
XM_032930933.1	Sp1	Sp1	black	N
XM_032924480.1	br	broad	black	Y
XM_032926776.1	CG11617	uncharacterized protein	black	N
XM_032929714.1	ara	araucan	black	N
XM_032926090.1	Dbx	Dbx	black	Y
XM_032929673.1	lab	labial	black	N
XM_032934768.1	C15	C15	black	N
XM_032937297.1	opa	odd paired	black	Y
XM_032938232.1	E5	E5	black	Y
XM_032941236.1	Awh	Arrowhead	black	N
XM_032936085.1	ken	ken and barbie	blue	N
XM_032934852.1	ken	ken and barbie	blue	N
XM_032927420.1	ken	ken and barbie	blue	N
XM_032943597.1	CG7368	uncharacterized protein	blue	Y
XM_032929033.1	ttk	tramtrack	brown	Y
XM_032935044.1	ap	apterous	brown	Y
XM_032923756.1	lola	longitudinals lacking	brown	Y
XM_032936275.1	lola	longitudinals lacking	brown	Y
XM_032929670.1	lab	labial	green	N
XM_032941531.1	br	broad	green	Y
XM_032934371.1	ken	ken and barbie	greenyellow	N
XM_032942013.1	C15	C15	grey60	N
XM_032934613.1	fru	fruitless	magenta	Y
XM_032925433.1	br	broad	red	Y
XM_032941351.1	Lmx1a	LIM homeobox transcription factor 1 alpha	red	Y
XM_032922964.1	Lmx1a	LIM homeobox transcription factor 1 alpha	red	Y
XM_032930893.1	Lim1	LIM homeobox 1	red	N
XM_032926422.1	Sp1	Sp1	red	N
XM_032920460.1	ken	ken and barbie	red	N
XM_032921220.1	repo	reversed polarity	red	N
XM_032928317.1	exd	extradenticle	salmon	Y
XM_032922650.1	ap	apterous	salmon	Y
XM_032923766.1	CG11294	uncharacterized protein	salmon	N
XM_032921442.1	lab	labial	salmon	N
XM_032925696.1	btd	buttonhead	salmon	Y
XM_032936557.1	ken	ken and barbie	salmon	N
XM_032921036.1	Vsx2	Visual system homeobox 2	salmon	N
XM_032938902.1	Lim1	LIM homeobox 1	salmon	N
XM_032923740.1	pnr	pannier	salmon	N
