# Supplementary material for: SOLA: dissecting dose-response patterns in multi-omics data using a semi-supervised workflow
Source: Front Genet. 2024 Dec 2;15:1508521. doi: 10.3389/fgene.2024.1508521 (PMC11647027; doi:10.3389/fgene.2024.1508521)
Supplement: Supplementary file 1 [file DataSheet1.zip › Supporting information/Paintomics-low-8d.txt]

Pathway name	Uniquegenes	Uniquemetabol.	Geneexpression	Metabolomics	Combined pValue(Fisher)
Oxidative phosphorylation	68	2	1.5805E-13	1	4.81671E-12
Carbon metabolism	68	22	4.26322E-11	0.734419227	7.88606E-10
Valine, leucine and isoleucine degradation	37	4	2.99339E-06	0.208000452	9.51952E-06
Citrate cycle (TCA cycle)	25	6	1.13255E-06	0.782419551	1.32356E-05
Folate biosynthesis	22		6.91986E-05	-	6.91986E-05
Autophagy - animal	91		8.46393E-05	-	8.46393E-05
Propanoate metabolism	26	1	8.67447E-05	1	0.000898029
Glutathione metabolism	50	8	0.00031149	0.872169804	0.00250235
Galactose metabolism	22	9	0.000403549	0.872169804	0.003150772
Fatty acid metabolism	51	1	0.000407468	1	0.003587978
2-Oxocarboxylic acid metabolism	11	16	0.001991029	0.249125412	0.004270153
Starch and sucrose metabolism	41	3	0.001012095	0.527579217	0.004557453
Fatty acid degradation	35	1	0.00061376	1	0.005153075
Lysosome	93		0.009267417	-	0.009267417
Biosynthesis of amino acids	38	25	0.004834816	0.279329687	0.010273683
beta-Alanine metabolism	21	8	0.005929383	0.240823195	0.010783076
Peroxisome	73		0.011646697	-	0.011646697
Sphingolipid metabolism	30	1	0.001830982	1	0.013371483
Metabolism of xenobiotics by cytochrome P450	29		0.015954123	-	0.015954123
Amino sugar and nucleotide sugar metabolism	41	7	0.003258888	0.782419551	0.017776649
Glyoxylate and dicarboxylate metabolism	27	11	0.002706756	0.943797717	0.017805382
Tryptophan metabolism	26	2	0.007362328	0.391758242	0.019752775
Linoleic acid metabolism	12	2	0.003508703	1	0.023341679
Fatty acid elongation	20	1	0.004179602	1	0.027073536
Arachidonic acid metabolism	29	1	0.004931307	1	0.031127154
Butanoate metabolism	18	7	0.008787808	0.832968544	0.043313341
Phenylalanine, tyrosine and tryptophan biosynthesis	5	2	0.023118796	0.391758242	0.051662997
Vitamin B6 metabolism	3		0.055274839	-	0.055274839
Thiamine metabolism	5	3	0.023118796	0.527579217	0.065943861
Drug metabolism - cytochrome P450	26		0.06616172	-	0.06616172
Glycolysis / Gluconeogenesis	36	6	0.02493096	0.634105472	0.081371114
Glycine, serine and threonine metabolism	20	13	0.145543111	0.120603397	0.08851151
Pentose phosphate pathway	11	10	0.059206655	0.309611516	0.091639881
Insect hormone biosynthesis	21	1	0.021923745	1	0.105676507
Arginine biosynthesis	9	6	0.028523907	0.782419551	0.107177826
Nitrogen metabolism	13	1	0.027804856	1	0.127416993
Histidine metabolism	12	6	0.239546865	0.117505871	0.128644794
Other glycan degradation	20		0.145543111	-	0.145543111
Autophagy - other	15		0.155227926	-	0.155227926
Biosynthesis of unsaturated fatty acids	23	3	0.035906902	1	0.155362908
Glycosaminoglycan degradation	10		0.161200116	-	0.161200116
Valine, leucine and isoleucine biosynthesis		7	-	0.175831632	0.175831632
Alanine, aspartate and glutamate metabolism	21	12	0.170013563	0.24927799	0.176348538
Phenylalanine metabolism	11	5	0.059206655	0.717427988	0.176651486
Retinol metabolism	28		0.200862068	-	0.200862068
Pyruvate metabolism	28	4	0.092893092	0.634105472	0.225711124
Arginine and proline metabolism	26	10	0.06616172	0.92584421	0.232323682
Taurine and hypotaurine metabolism	8	5	0.093196036	0.717427988	0.247730531
