# Supplementary material for: SOLA: dissecting dose-response patterns in multi-omics data using a semi-supervised workflow
Source: Front Genet. 2024 Dec 2;15:1508521. doi: 10.3389/fgene.2024.1508521 (PMC11647027; doi:10.3389/fgene.2024.1508521)
Supplement: Supplementary file 1 [file DataSheet1.zip › Supporting information/Paintomics_pathways_high-8d.txt]

Pathway name	Uniquegenes	Uniquemetabol.	Geneexpression	Metabolomics	Combined pValue(Fisher)
Amino sugar and nucleotide sugar metabolism	40	7	0.000123887	0.185880596	0.000268942
Glycosphingolipid biosynthesis - lacto and neolacto series	28		0.006358978	-	0.006358978
Glycosaminoglycan biosynthesis - keratan sulfate	3		0.03075322	-	0.03075322
TGF-beta signaling pathway	30		0.031947892	-	0.031947892
ECM-receptor interaction	18		0.033577641	-	0.033577641
Glycosphingolipid biosynthesis - globo and isoglobo series	24		0.033593956	-	0.033593956
Other glycan degradation	19		0.041788106	-	0.041788106
Pyrimidine metabolism	33	8	0.262154113	0.049032902	0.068822375
Endocytosis	90		0.083363864	-	0.083363864
ABC transporters	20	36	0.051108566	0.374556116	0.09486933
Fatty acid elongation	20	1	0.051108566	0.40952381	0.101858022
FoxO signaling pathway	42	3	0.066747215	0.364488424	0.114736128
Various types of N-glycan biosynthesis	55		0.116564255	-	0.116564255
Drug metabolism - cytochrome P450	26		0.129998013	-	0.129998013
Biosynthesis of unsaturated fatty acids	23	3	0.085764406	0.364488424	0.139589365
Phosphatidylinositol signaling system	36	3	0.533861539	0.065832711	0.152821901
Wnt signaling pathway	68		0.170724072	-	0.170724072
Notch signaling pathway	21		0.172308529	-	0.172308529
Lysosome	94		0.181986569	-	0.181986569
Metabolism of xenobiotics by cytochrome P450	29		0.182514859	-	0.182514859
Phagosome	53		0.186989161	-	0.186989161
Vitamin B6 metabolism	2		0.199317878	-	0.199317878
Mannose type O-glycan biosynthesis	8		0.202219078	-	0.202219078
Nucleotide metabolism	42	16	0.457062964	0.14133888	0.241576443
Mitophagy - animal	25		0.264854318	-	0.264854318
Sulfur metabolism	8	3	0.202219078	0.364488424	0.265908342
Ubiquitin mediated proteolysis	76		0.272668613	-	0.272668613
Terpenoid backbone biosynthesis	15	1	0.203832369	0.40952381	0.290758829
Inositol phosphate metabolism	30	2	0.625891835	0.165384615	0.338286224
Retinol metabolism	28		0.339191674	-	0.339191674
Peroxisome	72		0.343126642	-	0.343126642
N-Glycan biosynthesis	29		0.364259965	-	0.364259965
Fatty acid metabolism	51	1	0.285449004	0.40952381	0.367814474
Glycosylphosphatidylinositol (GPI)-anchor biosynthesis	14		0.442114518	-	0.442114518
Protein processing in endoplasmic reticulum	117		0.461338481	-	0.461338481
Sulfur relay system	4	2	1	0.165384615	0.462991174
Lysine degradation	31	6	0.221220871	0.788903066	0.479185528
Glycosaminoglycan biosynthesis - chondroitin sulfate / dermatan sulfate	6		0.487017955	-	0.487017955
Arachidonic acid metabolism	29	1	0.182514859	1	0.492958707
Pantothenate and CoA biosynthesis	12	6	1	0.185880596	0.498652723
Purine metabolism	56	14	0.374274334	0.548698665	0.530449038
Protein export	17		0.547487098	-	0.547487098
SNARE interactions in vesicular transport	17		0.547487098	-	0.547487098
Basal transcription factors	27		0.552068844	-	0.552068844
Riboflavin metabolism	7	1	0.541114244	0.40952381	0.555523645
Other types of O-glycan biosynthesis	28		0.577614104	-	0.577614104
Viral life cycle - HIV-1	28		0.577614104	-	0.577614104
Fanconi anemia pathway	28		0.577614104	-	0.577614104
Glutathione metabolism	49	8	0.251426669	0.987873494	0.594319389
Selenocompound metabolism	9	1	0.632853381	0.40952381	0.609117763
Biosynthesis of nucleotide sugars	18	7	0.865788567	0.303059049	0.613441094
Glycosaminoglycan degradation	9		0.632853381	-	0.632853381
Steroid biosynthesis	10	1	0.283922047	1	0.641395679
Galactose metabolism	22	9	0.690363534	0.42651492	0.65445856
Arginine and proline metabolism	26	10	0.776155488	0.386837221	0.661487716
Ether lipid metabolism	21		0.665092286	-	0.665092286
Glycosaminoglycan biosynthesis - heparan sulfate / heparin	10		0.671623529	-	0.671623529
Folate biosynthesis	22		0.690363534	-	0.690363534
Taurine and hypotaurine metabolism	8	5	1	0.330888932	0.696842995
Sphingolipid metabolism	29	1	0.826178416	0.40952381	0.705000112
Starch and sucrose metabolism	41	3	0.940518471	0.364488424	0.709813121
Fructose and mannose metabolism	17	1	0.849877963	0.40952381	0.715380147
mTOR signaling pathway	67	1	0.850116427	0.40952381	0.715483202
Pentose and glucuronate interconversions	18	3	1	0.364488424	0.732352188
Thiamine metabolism	5	3	1	0.364488424	0.732352188
Fatty acid degradation	35	1	0.897237926	0.40952381	0.735319473
One carbon pool by folate	12		0.73735632	-	0.73735632
Autophagy - animal	91		0.758552106	-	0.758552106
Nicotinate and nicotinamide metabolism	18	5	0.579397692	0.6845678	0.763420633
Glycine, serine and threonine metabolism	20	13	0.892747105	0.452413625	0.770062675
Nitrogen metabolism	13	1	0.404083757	1	0.770237426
Nucleotide excision repair	27		0.79408242	-	0.79408242
Cysteine and methionine metabolism	27	9	0.79408242	0.544625278	0.794990824
Neuroactive ligand-receptor interaction	82	4	0.499985124	0.88330164	0.802572903
Biosynthesis of cofactors	85	19	0.807959184	0.553435611	0.807046396
Glycerophospholipid metabolism	44	6	1	0.475897268	0.829276341
Linoleic acid metabolism	12	2	0.73735632	0.653663004	0.833756244
Mucin type O-glycan biosynthesis	17		0.849877963	-	0.849877963
Tyrosine metabolism	20	3	0.638192919	0.798250293	0.85302678
Valine, leucine and isoleucine biosynthesis		7	-	0.86225392	0.86225392
Mismatch repair	18		0.865788567	-	0.865788567
Glycolysis / Gluconeogenesis	36	6	0.982300761	0.543096253	0.868685888
Alanine, aspartate and glutamate metabolism	21	12	0.665092286	0.809666807	0.871816099
Ascorbate and aldarate metabolism	14	4	1	0.543096253	0.874639524
Pentose phosphate pathway	11	10	1	0.544625278	0.875570795
RNA polymerase	20		0.892747105	-	0.892747105
mRNA surveillance pathway	49		0.903216589	-	0.903216589
Fatty acid biosynthesis	13	4	0.765129034	0.798250293	0.911898155
Glycerolipid metabolism	39	6	0.794991477	0.788903066	0.91976898
DNA replication	23		0.92341188	-	0.92341188
beta-Alanine metabolism	20	8	0.892747105	0.712932539	0.924037903
Porphyrin metabolism	20	3	0.638192919	1	0.924814715
RNA degradation	39		0.928481244	-	0.928481244
Phosphonate and phosphinate metabolism	3	2	1	0.653663004	0.931576553
Caffeine metabolism	3	2	1	0.653663004	0.931576553
Phenylalanine metabolism	11	5	0.706315397	0.9329851	0.933816305
Insect hormone biosynthesis	21	1	0.665092286	1	0.936336522
Nucleocytoplasmic transport	68		0.939139028	-	0.939139028
2-Oxocarboxylic acid metabolism	11	16	0.706315397	0.957499596	0.940812163
Carbon metabolism	68	22	0.99953809	0.704711704	0.951223192
Histidine metabolism	12	6	0.73735632	1	0.962017015
Citrate cycle (TCA cycle)	25	6	0.938829109	0.788903066	0.963011749
Butanoate metabolism	18	7	0.865788567	0.86225392	0.964755137
Propanoate metabolism	25	1	0.756884921	1	0.967710717
Spliceosome	90		0.96876033	-	0.96876033
Tryptophan metabolism	26	2	0.776155488	1	0.972835157
Biotin metabolism	1	3	1	0.798250293	0.97812249
Drug metabolism - other enzymes	41	1	0.822496943	1	0.983221493
Pyruvate metabolism	28	4	0.95635423	0.88330164	0.987271494
Glyoxylate and dicarboxylate metabolism	27	11	0.951153501	0.905876883	0.98995168
Valine, leucine and isoleucine degradation	37	4	0.98419303	0.88330164	0.99106574
Lysine biosynthesis	1	4	1	0.88330164	0.992909241
Aminoacyl-tRNA biosynthesis	31	16	0.968873831	0.957499596	0.997320708
Ribosome biogenesis in eukaryotes	57		0.998371963	-	0.998371963
Biosynthesis of amino acids	38	25	0.985883771	0.961276063	0.998608216
D-Amino acid metabolism	2	16	1	0.957499596	0.999083784
Arginine biosynthesis	9	6	1	0.961801507	0.999260967
Oxidative phosphorylation	69	2	0.981885896	1	0.99983494
Ribosome	95		0.999979634	-	0.999979634
Phenylalanine, tyrosine and tryptophan biosynthesis	5	2	1	1	1
Ubiquinone and other terpenoid-quinone biosynthesis	8		1	-	1
alpha-Linolenic acid metabolism	10	1	1	1	1
Glycosphingolipid biosynthesis - ganglio series	4		1	-	1
Proteasome	32		1	-	1
Virion - Human immunodeficiency virus	1		1	-	1
Virion - Lyssavirus	4		1	-	1
Lipoic acid metabolism	3		1	-	1
Virion - Herpesvirus	2		1	-	1
Base excision repair	18		1	-	1
Homologous recombination	22		1	-	1
Non-homologous end-joining	8		1	-	1
Autophagy - other	15		1	-	1
