# Supplementary material for: SOLA: dissecting dose-response patterns in multi-omics data using a semi-supervised workflow
Source: Front Genet. 2024 Dec 2;15:1508521. doi: 10.3389/fgene.2024.1508521 (PMC11647027; doi:10.3389/fgene.2024.1508521)
Supplement: Supplementary file 1 [file DataSheet1.zip › Supporting information/Paintomics_pathways_linear-8d.txt]

Pathway name	Uniquegenes	Uniquemetabol.	Geneexpression	Metabolomics	Combined pValue(Fisher)
Ribosome biogenesis in eukaryotes	57		3.21102E-11	-	3.21102E-11
Nucleocytoplasmic transport	70		5.71556E-07	-	5.71556E-07
Glycosaminoglycan biosynthesis - keratan sulfate	3		0.006597622	-	0.006597622
RNA degradation	39		0.008408164	-	0.008408164
Mismatch repair	18		0.010908019	-	0.010908019
mRNA surveillance pathway	49		0.030235454	-	0.030235454
Fanconi anemia pathway	29		0.032674905	-	0.032674905
Notch signaling pathway	22		0.039752454	-	0.039752454
Amino sugar and nucleotide sugar metabolism	42	7	0.038726297	0.171095311	0.039866449
DNA replication	23		0.051303214	-	0.051303214
Nucleotide excision repair	27		0.05150685	-	0.05150685
N-Glycan biosynthesis	29		0.077808524	-	0.077808524
TGF-beta signaling pathway	30		0.093547546	-	0.093547546
Nucleotide metabolism	43	16	0.278851874	0.08298884	0.110295698
Basal transcription factors	28		0.138831726	-	0.138831726
Pyrimidine metabolism	33	8	0.150921044	0.231493774	0.152123941
Glycosphingolipid biosynthesis - lacto and neolacto series	29		0.16207866	-	0.16207866
Spliceosome	91		0.17477547	-	0.17477547
Other glycan degradation	21		0.187261294	-	0.187261294
ECM-receptor interaction	18		0.238617671	-	0.238617671
Homologous recombination	23		0.253144722	-	0.253144722
Viral life cycle - HIV-1	28		0.263057531	-	0.263057531
Biosynthesis of unsaturated fatty acids	24	3	0.480108881	0.173418329	0.290225833
Ubiquitin mediated proteolysis	79		0.306252799	-	0.306252799
RNA polymerase	20		0.317765633	-	0.317765633
Lysine degradation	31	6	0.111009221	0.943926656	0.341162695
Various types of N-glycan biosynthesis	56		0.356307789	-	0.356307789
FoxO signaling pathway	44	3	0.189352867	0.593273232	0.357936149
Purine metabolism	57	14	0.650471447	0.172855419	0.358153696
Drug metabolism - cytochrome P450	26		0.36082784	-	0.36082784
Glycosphingolipid biosynthesis - globo and isoglobo series	26		0.36082784	-	0.36082784
Glycerolipid metabolism	41	6	0.67474488	0.171095311	0.364687738
ABC transporters	21	36	0.187261294	0.619453128	0.365882277
Phosphatidylinositol signaling system	37	3	0.852569309	0.173418329	0.430475896
Retinol metabolism	28		0.434338565	-	0.434338565
Non-homologous end-joining	8		0.460907621	-	0.460907621
Glycerophospholipid metabolism	45	6	0.980359966	0.171095311	0.467204013
Metabolism of xenobiotics by cytochrome P450	29		0.470638928	-	0.470638928
Biotin metabolism	1	3	1	0.173418329	0.477255656
Glycosylphosphatidylinositol (GPI)-anchor biosynthesis	14		0.506031489	-	0.506031489
Fatty acid elongation	21	1	0.358548238	0.561904762	0.524248007
Mannose type O-glycan biosynthesis	9		0.526848691	-	0.526848691
Wnt signaling pathway	69		0.545919222	-	0.545919222
Linoleic acid metabolism	12	2	0.690041256	0.313369963	0.547379914
Endocytosis	91		0.55507659	-	0.55507659
Vitamin B6 metabolism	4		0.565355083	-	0.565355083
Phagosome	54		0.576943525	-	0.576943525
Inositol phosphate metabolism	31	2	0.861861521	0.313369963	0.623626712
